# Supplementary material for: PARP1 condensates differentially partition DNA repair proteins and enhance DNA ligation
Source: EMBO Rep. 2024 Nov 4;25(12):5635–66. doi: 10.1038/s44319-024-00285-5 (PMC11624282; doi:10.1038/s44319-024-00285-5)
Supplement: Supplementary file 3 — Movie EV1 [file 44319_2024_285_MOESM3_ESM.zip]

Archive with 6 entries (5 files):
- MovieEV1/
- __MACOSX/._MovieEV1
- MovieEV1/Movie EV1_legend.docx
- __MACOSX/MovieEV1/._Movie EV1_legend.docx
- MovieEV1/Movie_EV1.mov
- __MACOSX/MovieEV1/._Movie_EV1.mov
