# Supplementary material for: PARP1 condensates differentially partition DNA repair proteins and enhance DNA ligation
Source: EMBO Rep. 2024 Nov 4;25(12):5635–66. doi: 10.1038/s44319-024-00285-5 (PMC11624282; doi:10.1038/s44319-024-00285-5)
Supplement: Supplementary file 5 — Movie EV3 [file 44319_2024_285_MOESM5_ESM.zip]

Archive with 6 entries (5 files):
- MovieEV3/
- __MACOSX/._MovieEV3
- MovieEV3/MovieEV3.avi
- __MACOSX/MovieEV3/._MovieEV3.avi
- MovieEV3/Movie EV3 readme.txt
- __MACOSX/MovieEV3/._Movie EV3 readme.txt
