# Supplementary material for: PARP1 condensates differentially partition DNA repair proteins and enhance DNA ligation
Source: EMBO Rep. 2024 Nov 4;25(12):5635–66. doi: 10.1038/s44319-024-00285-5 (PMC11624282; doi:10.1038/s44319-024-00285-5)
Supplement: Supplementary file 5 — Movie EV3 [file 44319_2024_285_MOESM5_ESM.zip › MovieEV3/Movie EV3 readme.txt]

A representative movie of fluorescence micrographs of 4µM mCherry-PARP1 with 4µM Triplex DNA (10% Cy5-labeled), and 1µM XRCC1 and LigIII (10% AlexaFluor488-labeled) complex. The movie begins 5 minutes after PARP1 and DNA were mixed. The XRCC1/LigIII mixture was added 2 minutes after the beginning of the movie (7 minutes after PARP + DNA mixed). Relates to Supp. Fig. 6A. Scale bar = 10 µm. 
