# Supplementary material for: PARP1 condensates differentially partition DNA repair proteins and enhance DNA ligation
Source: EMBO Rep. 2024 Nov 4;25(12):5635–66. doi: 10.1038/s44319-024-00285-5 (PMC11624282; doi:10.1038/s44319-024-00285-5)
Supplement: Supplementary file 6 — Source data Fig. 1 [file 44319_2024_285_MOESM6_ESM.zip]

Archive with 21 entries (14 files):
- Fig1/
- Fig1/1C/
- Fig1/1C/0.5uM mCh-PARP1 2uM Triplex DNA.tif
- Fig1/1C/1uM mCh-PARP1 2uM Triplex DNA.tif
- Fig1/1C/2uM mCh-PARP1 2uM Triplex DNA.tif
- Fig1/1C/4uM mCh-PARP1 2uM Triplex DNA.tif
- Fig1/1C/8uM mCh-PARP1 2uM Triplex DNA.tif
- Fig1/1D/
- Fig1/1D/1D Quantifications.xlsx
- Fig1/1E/
- Fig1/1E/4uM mCh-PARP1 16uM Triplex DNA.tif
- Fig1/1E/4uM mCh-PARP1 1uM Triplex DNA.tif
- Fig1/1E/4uM mCh-PARP1 2uM Triplex DNA.tif
- Fig1/1E/4uM mCh-PARP1 4uM Triplex DNA.tif
- Fig1/1E/4uM mCh-PARP1 8uM Triplex DNA.tif
- Fig1/1F/
- Fig1/1F/1F Quantifications.xlsx
- Fig1/1G/
- Fig1/1G/1G Quantifications.xlsx
- Fig1/1I/
- Fig1/1I/1I Quantifications.xlsx
