# Supplementary material for: PARP1 condensates differentially partition DNA repair proteins and enhance DNA ligation
Source: EMBO Rep. 2024 Nov 4;25(12):5635–66. doi: 10.1038/s44319-024-00285-5 (PMC11624282; doi:10.1038/s44319-024-00285-5)
Supplement: Supplementary file 6 — Source data Fig. 1 [file 44319_2024_285_MOESM6_ESM.zip › Fig1/1D/1D Quantifications.xlsx]

## Sheet: Sheet1
	mCh-PARP1 condensed area (%)
	-2uM Triplex DNA			+2uM Triplex DNA
mCh-PARP1 concentration (uM)	Replicate 1	Replicate 2	Replicate 3	Replicate 1	Replicate 2	Replicate 3
0.5	0.089	0.009	0.0007629	0.239	0.498	0.17
1	0.048	0.009	0.000453	8.063	2.778	2.189
2	4.768e-05	0.047	0.015	5.039	6.297	3.073
4	0.0002146	0.003	0.0008106	19.647	15.016	10.815
8	0.01	0.078	0.002	0.085	0.006	0.014
