# Supplementary material for: PARP1 condensates differentially partition DNA repair proteins and enhance DNA ligation
Source: EMBO Rep. 2024 Nov 4;25(12):5635–66. doi: 10.1038/s44319-024-00285-5 (PMC11624282; doi:10.1038/s44319-024-00285-5)
Supplement: Supplementary file 6 — Source data Fig. 1 [file 44319_2024_285_MOESM6_ESM.zip › Fig1/1F/1F Quantifications.xlsx]

## Sheet: Sheet1
	mCh-PARP1 condensed area (%)
Triplex DNA concentration (uM)	Replicate 1	Replicate 2	Replicate 3
1	0.884	6.206	3.752
2	13.893	15.678	6.89
4	45.115	44.896	25.247
8	50.301	65.156	37.671
16	7.841	60.662	42.43
