# Supplementary material for: PARP1 condensates differentially partition DNA repair proteins and enhance DNA ligation
Source: EMBO Rep. 2024 Nov 4;25(12):5635–66. doi: 10.1038/s44319-024-00285-5 (PMC11624282; doi:10.1038/s44319-024-00285-5)
Supplement: Supplementary file 6 — Source data Fig. 1 [file 44319_2024_285_MOESM6_ESM.zip › Fig1/1G/1G Quantifications.xlsx]

## Sheet: Sheet1
	mCh-PARP1 condensed area (%)
	ssDNA			dsDNA
DNA concentration (ng/uL)	Replicate 1	Replicate 2	Replicate 3	Replicate 1	Replicate 2	Replicate 3
10	0.0003978	0.004	0	2.225	1.706	1.254
20	0.0001597	0.0008068	0.000325	7.309	6.007	5.714
40	0.002	0.003	0.0006937	21.62	15.652	12.593
80	3.91	7.426	0.096	27.2	23.837	24.544
160	9.18	20.168	13.526	25.105	39.164	32.238
