# Supplementary material for: PARP1 condensates differentially partition DNA repair proteins and enhance DNA ligation
Source: EMBO Rep. 2024 Nov 4;25(12):5635–66. doi: 10.1038/s44319-024-00285-5 (PMC11624282; doi:10.1038/s44319-024-00285-5)
Supplement: Supplementary file 6 — Source data Fig. 1 [file 44319_2024_285_MOESM6_ESM.zip › Fig1/1I/1I Quantifications.xlsx]

## Sheet: Sheet1
		mCh-PARP1 condensed area (%)
		Un-nicked pUC19 plasmid			Nicked pUC19 plasmid
DNA concentration (ng/uL)	DNA concentration (nM)	Replicate 1	Replicate 2	Replicate 3	Replicate 1	Replicate 2	Replicate 3
5	3.0126	2.573	1.26	1.93	3.276	2.017	2.116
10	6.0252	3.788	4.261	3.601	4.708	2.654	3.377
20	12.0504	6.951	5.245	5.013	7.204	4.792	6.588
40	24.1008	8.743	8.755	8.122	9.317	9.832	7.809
