# Supplementary material for: PARP1 condensates differentially partition DNA repair proteins and enhance DNA ligation
Source: EMBO Rep. 2024 Nov 4;25(12):5635–66. doi: 10.1038/s44319-024-00285-5 (PMC11624282; doi:10.1038/s44319-024-00285-5)
Supplement: Supplementary file 7 — Source data Fig. 2 [file 44319_2024_285_MOESM7_ESM.zip]

Archive with 36 entries (25 files):
- Fig2/
- Fig2/Fig2A/
- Fig2/Fig2A/PARylation_Gel.tif
- Fig2/Fig2B/
- Fig2/Fig2B/NAD.tif
- Fig2/Fig2B/noNAD.tif
- Fig2/Fig2B/SurfaceArea_quant.xlsx
- Fig2/Fig2C/
- Fig2/Fig2C/NAD_Titration_Gel.tif
- Fig2/Fig2D/
- Fig2/Fig2D/NAD_Titration_Surface_Area_quant.xlsx
- Fig2/Fig2E/
- Fig2/Fig2E/Buffer +600s.tif
- Fig2/Fig2E/Buffer -5s.tif
- Fig2/Fig2E/PARG +600s.tif
- Fig2/Fig2E/PARG -5s.tif
- Fig2/Fig2F/
- Fig2/Fig2F/2F Quantifications.xlsx
- Fig2/Fig2G/
- Fig2/Fig2G/mChPARP1_NAD_PostBleach_t60.tif
- Fig2/Fig2G/mChPARP1_NAD_PostBleach_t600.tif
- Fig2/Fig2G/mChPARP1_NAD_PreBleach1.tif
- Fig2/Fig2G/mChPARP1_noNAD_PreBleach1.tif
- Fig2/Fig2G/mChPARP1_noNAD_PreBleach_t60.tif
- Fig2/Fig2G/mChPARP1_noNAD_PreBleach_t600.tif
- Fig2/Fig2H/
- Fig2/Fig2H/mCherryPARP1_FRAPs_quant.csv
- Fig2/Fig2I/
- Fig2/Fig2I/mChPARP1_NAD_fusion_t120.tif
- Fig2/Fig2I/mChPARP1_NAD_fusion_t30.tif
- Fig2/Fig2I/mChPARP1_NAD_fusion_t5.tif
- Fig2/Fig2I/mChPARP1_noNAD_fusion_t120.tif
- Fig2/Fig2I/mChPARP1_noNAD_fusion_t30.tif
- Fig2/Fig2I/mChPARP1_noNAD_fusion_t5.tif
- Fig2/Fig2J/
- Fig2/Fig2J/AspectRatio_quant.xlsx
