# Supplementary material for: PARP1 condensates differentially partition DNA repair proteins and enhance DNA ligation
Source: EMBO Rep. 2024 Nov 4;25(12):5635–66. doi: 10.1038/s44319-024-00285-5 (PMC11624282; doi:10.1038/s44319-024-00285-5)
Supplement: Supplementary file 7 — Source data Fig. 2 [file 44319_2024_285_MOESM7_ESM.zip › Fig2/Fig2B/SurfaceArea_quant.xlsx]

## Sheet: Sheet1
Condensed surface area (%)
Replicate	No NAD+	With NAD+
1	6.278	22.517
2	8.044	34.598
3	3.666	33.593
