# Supplementary material for: PARP1 condensates differentially partition DNA repair proteins and enhance DNA ligation
Source: EMBO Rep. 2024 Nov 4;25(12):5635–66. doi: 10.1038/s44319-024-00285-5 (PMC11624282; doi:10.1038/s44319-024-00285-5)
Supplement: Supplementary file 7 — Source data Fig. 2 [file 44319_2024_285_MOESM7_ESM.zip › Fig2/Fig2D/NAD_Titration_Surface_Area_quant.xlsx]

## Sheet: NAD_titrations
	[NAD+] (uM)
Replicate	no NAD	0.01	0.05	0.1	0.5
1	1.662	0.358	1.062	4.276	9.074
2	0.44	0.915	2.011	1.324	9.637
3	0.795	0.733	1.055	2.248	10.53
Average	0.965667	0.668667	1.376	2.616	9.747
