# Supplementary material for: PARP1 condensates differentially partition DNA repair proteins and enhance DNA ligation
Source: EMBO Rep. 2024 Nov 4;25(12):5635–66. doi: 10.1038/s44319-024-00285-5 (PMC11624282; doi:10.1038/s44319-024-00285-5)
Supplement: Supplementary file 7 — Source data Fig. 2 [file 44319_2024_285_MOESM7_ESM.zip › Fig2/Fig2F/2F Quantifications.xlsx]

## Sheet: Sheet1
	mCh-PARP1 condensed area (%)
	PARG added at t = 0s			Buffer added at t = 0s
Time (s)	Replicate 1	Replicate 2	Replicate 3	Replicate 1	Replicate 2	Replicate 3
-300	0.079	0.246	0.21	0.173	0.023	0.019
-295	0.082	0.284	0.157	0.171	0.023	0.011
-290	0.09	0.306	0.157	0.189	0.033	0.022
-285	0.082	0.363	0.191	0.228	0.04	0.016
-280	0.085	0.342	0.169	0.247	0.045	0.019
-275	0.089	0.348	0.166	0.254	0.059	0.018
-270	0.085	0.339	0.169	0.251	0.049	0.02
-265	0.094	0.439	0.174	0.278	0.049	0.014
-260	0.092	0.516	0.209	0.319	0.06	0.016
-255	0.096	0.466	0.219	0.309	0.067	0.026
-250	0.142	0.459	0.215	0.332	0.057	0.026
-245	0.176	0.476	0.215	0.332	0.061	0.038
-240	0.171	0.491	0.225	0.329	0.067	0.041
-235	0.191	0.527	0.236	0.384	0.08	0.051
-230	0.199	0.512	0.225	0.429	0.086	0.04
-225	0.187	0.516	0.254	0.44	0.092	0.042
-220	0.167	0.535	0.271	0.454	0.096	0.057
-215	0.207	0.597	0.268	0.509	0.113	0.061
-210	0.181	0.569	0.241	0.547	0.131	0.067
-205	0.186	0.561	0.247	0.447	0.147	0.052
-200	0.223	0.575	0.279	0.462	0.109	0.062
-195	0.234	0.608	0.311	0.479	0.114	0.061
-190	0.226	0.701	0.276	0.53	0.13	0.059
-185	0.251	0.664	0.272	0.543	0.141	0.059
-180	0.25	0.659	0.293	0.599	0.157	0.071
-175	0.248	0.719	0.275	0.646	0.174	0.069
-170	0.233	0.718	0.275	0.676	0.193	0.051
-165	0.307	0.755	0.312	0.584	0.143	0.066
-160	0.305	0.812	0.321	0.618	0.15	0.067
-155	0.332	0.893	0.344	0.71	0.136	0.073
-150	0.32	0.814	0.356	0.743	0.132	0.077
-145	0.315	0.813	0.36	0.881	0.146	0.077
-140	0.378	0.854	0.405	0.919	0.154	0.068
-135	0.481	0.854	0.453	0.911	0.151	0.067
-130	0.43	0.859	0.404	0.933	0.153	0.088
-125	0.423	0.902	0.482	0.961	0.156	0.075
-120	0.437	0.886	0.451	0.755	0.191	0.079
-115	0.422	0.914	0.438	0.762	0.18	0.074
-110	0.423	0.979	0.431	0.816	0.204	0.079
-105	0.437	0.987	0.446	0.886	0.226	0.124
-100	0.428	1.011	0.458	1.01	0.251	0.108
-95	0.447	1.025	0.543	1.023	0.287	0.089
-90	0.451	1.025	0.497	1.079	0.258	0.101
-85	0.459	1.004	0.528	0.924	0.249	0.095
-80	0.453	1.044	0.569	0.878	0.266	0.094
-75	0.482	1.086	0.598	0.975	0.284	0.106
-70	0.514	1.108	0.628	1.085	0.289	0.099
-65	0.531	1.108	0.626	1.061	0.302	0.112
-60	0.628	1.169	0.673	1.14	0.32	0.093
-55	0.6	1.178	0.627	1.207	0.392	0.092
-50	0.602	1.17	0.633	1.256	0.386	0.094
-45	0.614	1.1	0.667	1.321	0.384	0.101
-40	0.646	1.082	0.695	1.301	0.447	0.1
-35	0.653	1.137	0.659	1.381	0.423	0.116
-30	0.697	1.237	0.801	1.562	0.441	0.119
-25	0.713	1.212	0.706	1.624	0.505	0.135
-20	0.696	1.285	0.652	1.615	0.546	0.13
-15	0.722	1.265	0.682	1.586	0.491	0.183
-10	0.711	1.291	0.687	1.64	0.493	0.147
-5	0.699	1.25	0.713	1.184	0.502	0.16
0	0.09	0.082	0.097	1.306	0.098	13.607
5	0.085	0.085	0.019	0.957	0.097	0.046
10	0.081	0.086	0.108	1.044	0.105	0.024
15	0.074	0.087	0.092	1.087	0.101	0.012
20	0.083	0.085	0.086	1.547	0.103	0.006
25	0.087	0.082	0.107	1.614	0.098	0.009
30	0.091	0.083	0.091	1.698	0.1	0.003
35	0.088	0.086	0.088	1.886	0.105	0.009
40	0.089	0.087	0.083	2.017	0.13	0.013
45	0.094	0.088	0.073	2.228	0.129	0.014
50	0.093	0.085	0.064	2.356	0.146	0.009
55	0.096	0.083	0.098	1.822	0.141	0.008
60	0.096	0.085	0.102	2.068	0.162	0.009
65	0.094	0.084	0.088	2.174	0.126	0.007
70	0.09	0.084	0.088	2.289	0.164	0.008
75	0.093	0.085	0.103	2.419	0.181	0.007
80	0.087	0.086	0.104	2.011	0.185	0.007
85	0.088	0.088	0.103	1.855	0.209	0.007
90	0.089	0.086	0.097	2.069	0.225	0.007
95	0.089	0.087	0.094	2.304	0.236	0.007
100	0.092	0.086	0.101	2.47	0.269	0.007
105	0.089	0.088	0.127	2.761	0.27	0.008
110	0.086	0.088	0.111	2.305	0.295	0.013
115	0.088	0.089	0.117	2.304	0.314	0.012
120	0.085	0.088	0.111	2.506	0.334	0.016
125	0.083	0.086	0.109	2.496	0.37	0.02
130	0.085	0.086	0.121	2.437	0.384	0.023
135	0.087	0.086	0.102	2.488	0.41	0.021
140	0.088	0.088	0.097	2.655	0.431	0.018
145	0.088	0.088	0.093	2.735	0.456	0.022
150	0.087	0.088	0.157	2.896	0.529	0.02
155	0.089	0.088	0.159	2.983	0.539	0.019
160	0.086	0.088	0.147	3.053	0.607	0.019
165	0.091	0.089	0.158	3.06	0.649	0.019
170	0.089	0.087	0.136	3.26	0.566	0.023
175	0.087	0.089	0.125	2.907	0.572	0.022
180	0.087	0.089	0.137	2.764	0.589	0.025
185	0.095	0.089	0.134	2.888	0.638	0.024
190	0.098	0.088	0.124	2.901	0.678	0.026
195	0.096	0.088	0.129	2.976	0.724	0.029
200	0.095	0.089	0.147	3.108	0.707	0.025
205	0.095	0.09	0.168	3.29	0.789	0.023
210	0.096	0.089	0.174	3.489	0.808	0.033
215	0.098	0.09	0.144	3.643	0.883	0.04
220	0.097	0.089	0.16	3.909	0.928	0.041
225	0.098	0.09	0.164	4.041	0.998	0.04
230	0.098	0.09	0.165	4.229	1.05	0.048
235	0.1	0.089	0.212	4.522	1.138	0.047
240	0.101	0.089	0.214	3.613	1.247	0.04
245	0.098	0.09	0.178	3.699	1.045	0.044
250	0.095	0.09	0.154	3.827	1.051	0.048
255	0.104	0.09	0.158	4.062	1.097	0.049
260	0.107	0.089	0.146	4.22	1.154	0.044
265	0.104	0.089	0.158	4.367	1.183	0.058
270	0.108	0.09	0.168	4.585	1.232	0.058
275	0.106	0.09	0.174	4.745	1.297	0.061
280	0.106	0.091	0.158	4.94	1.247	0.057
285	0.106	0.089	0.206	5.055	1.345	0.071
290	0.104	0.091	0.187	5.159	1.392	0.085
295	0.103	0.09	0.207	5.385	1.441	0.082
300	0.109	0.09	0.196	5.798	1.397	0.078
305	0.115	0.091	0.195	5.96	1.439	0.101
310	0.111	0.091	0.195	6.021	1.495	0.093
315	0.105	0.092	0.197	6.265	1.55	0.099
320	0.102	0.092	0.178	4.914	1.642	0.101
325	0.103	0.091	0.206	4.886	1.674	0.115
330	0.102	0.092	0.213	5.015	1.793	0.116
335	0.101	0.091	0.182	5.21	1.841	0.124
340	0.103	0.092	0.185	5.495	1.951	0.117
345	0.107	0.092	0.205	5.758	1.782	0.118
350	0.104	0.092	0.208	5.923	1.865	0.126
355	0.104	0.092	0.218	6.09	1.906	0.164
360	0.104	0.092	0.199	6.331	2.021	0.202
365	0.104	0.093	0.212	6.47	1.986	0.209
370	0.112	0.093	0.206	5.869	2.123	0.248
375	0.11	0.093	0.216	5.95	2.174	0.261
380	0.107	0.092	0.201	6.178	2.296	0.254
385	0.105	0.093	0.258	6.393	2.384	0.274
390	0.105	0.093	0.212	6.606	2.26	0.278
395	0.111	0.094	0.234	6.346	2.28	0.293
400	0.11	0.094	0.235	6.39	2.402	0.325
405	0.11	0.094	0.222	6.658	2.382	0.348
410	0.108	0.094	0.217	6.954	2.454	0.365
415	0.109	0.095	0.214	7.1	2.488	0.394
420	0.106	0.095	0.21	7.229	2.556	0.432
425	0.107	0.095	0.234	7.42	2.666	0.471
430	0.107	0.094	0.232	7.036	2.74	0.485
435	0.104	0.094	0.195	6.717	2.864	0.484
440	0.105	0.095	0.209	7.008	2.89	0.541
445	0.109	0.094	0.211	7.619	3.008	0.563
450	0.107	0.095	0.22	7.687	3.079	0.587
455	0.107	0.096	0.239	7.95	2.869	0.616
460	0.106	0.098	0.246	8.717	2.993	0.627
465	0.113	0.095	0.23	8.752	3.041	0.666
470	0.11	0.095	0.213	9.14	3.183	0.72
475	0.107	0.096	0.219	9.588	3.056	0.71
480	0.11	0.095	0.249	9.582	3.203	0.773
485	0.108	0.096	0.232	7.487	3.193	0.787
490	0.111	0.096	0.244	7.175	3.325	0.759
495	0.112	0.097	0.225	7.245	3.421	0.796
500	0.113	0.1	0.222	7.694	3.385	0.855
505	0.119	0.103	0.212	7.931	3.557	0.846
510	0.114	0.105	0.225	8.098	3.534	0.905
515	0.12	0.104	0.208	8.207	3.685	0.903
520	0.118	0.105	0.195	8.583	3.719	0.933
525	0.116	0.105	0.171	8.737	3.815	0.916
530	0.12	0.105	0.166	9.093	3.893	0.927
535	0.119	0.105	0.172	9.482	3.593	0.937
540	0.121	0.103	0.177	9.651	3.653	0.982
545	0.124	0.104	0.175	9.708	3.893	1.049
550	0.12	0.108	0.178	9.833	3.824	1.066
555	0.118	0.115	0.273	10.199	3.849	1.089
560	0.118	0.117	0.252	8.91	3.807	1.18
565	0.119	0.118	0.225	8.739	3.901	1.161
570	0.114	0.118	0.271	8.826	4.002	1.205
575	0.119	0.119	0.238	9.049	4.158	1.238
580	0.119	0.12	0.229	9.554	4.049	1.323
585	0.12	0.12	0.236	9.718	4.133	1.279
590	0.124	0.119	0.231	9.85	4.303	1.296
595	0.118	0.121	0.261	10.12	4.475	1.317
600	0.114	0.121	0.293	10.316	4.609	1.324
605	0.114	0.12	0.235	9.779	4.688	1.371
610	0.144	0.12	0.252	9.664	4.512	1.49
615	0.14	0.121	0.232	10.29	4.764	1.442
620	0.142	0.121	0.25	10.751	4.776	1.447
625	0.138	0.121	0.255	10.981	5.001	1.466
630	0.136	0.122	0.29	11.121	4.802	1.546
635	0.139	0.123	0.249	10.529	4.875	1.5
640	0.132	0.125	0.248	10.448	4.994	1.525
645	0.141	0.122	0.24	10.563	5.345	1.576
650	0.146	0.125	0.249	10.832	5.374	1.775
655	0.136	0.125	0.264	11.397	4.746	1.686
660	0.142	0.125	0.267	11.858	4.743	1.732
665	0.135	0.125	0.258	11.413	4.917	1.73
670	0.133	0.125	0.245	11.28	4.988	1.772
675	0.137	0.125	0.244	11.502	5.12	1.812
680	0.139	0.125	0.248	12.154	5.258	1.831
685	0.141	0.125	0.283	12.509	5.324	1.88
690	0.145	0.126	0.313	12.055	5.072	1.987
695	0.149	0.128	0.274	11.988	5.102	1.981
700	0.16	0.127	0.274	12.19	5.488	2.014
705	0.147	0.128	0.229	12.775	5.488	2.085
710	0.149	0.128	0.246	12.59	5.66	2.06
715	0.153	0.13	0.255	12.378	5.462	2.115
720	0.161	0.129	0.268	12.841	5.565	2.142
725	0.152	0.129	0.248	13.462	5.793	2.228
730	0.157	0.129	0.305	13.529	5.986	2.23
735	0.158	0.13	0.273	13.819	6.134	2.261
740	0.159	0.13	0.259	14.061	5.881	2.435
745	0.16	0.13	0.274	14.251	6.153	2.379
750	0.16	0.133	0.261	14.974	6.442	2.529
755	0.162	0.133	0.289	15.516	6.149	2.702
760	0.158	0.132	0.269	13.131	6.281	2.597
765	0.157	0.13	0.277	12.882	6.546	2.588
770	0.158	0.131	0.341	13.304	6.835	2.671
775	0.157	0.131	0.293	13.787	6.961	2.826
780	0.165	0.132	0.301	14.114	7.174	2.928
785	0.161	0.133	0.285	14.87	7.425	2.943
790	0.155	0.131	0.294	13.515	7.624	2.954
795	0.173	0.134	0.373	13.515	7.867	2.932
800	0.166	0.132	0.278	13.769	8.15	3.151
805	0.175	0.132	0.296	14.108	6.947	3.069
810	0.168	0.132	0.294	14.583	7.064	3.007
815	0.164	0.131	0.299	15.204	7.354	3.092
820	0.165	0.132	0.272	15.885	7.662	3.282
825	0.167	0.131	0.285	16.659	7.881	3.257
830	0.169	0.131	0.327	14.358	7.962	3.286
835	0.177	0.134	0.263	14.562	7.332	3.344
840	0.166	0.134	0.26	15.254	7.491	3.684
845	0.165	0.132	0.272	15.891	7.875	3.387
850	0.18	0.133	0.222	16.451	8.225	3.633
855	0.176	0.135	0.313	14.937	8.578	3.364
860	0.177	0.133	0.304	14.926	7.761	3.391
865	0.171	0.133	0.301	15.612	8.093	3.566
870	0.173	0.134	0.281	15.243	8.315	3.656
875	0.175	0.133	0.297	15.589	8.52	3.607
880	0.176	0.134	0.306	15.29	8.875	3.535
885	0.171	0.137	0.297	15.374	9.271	3.633
890	0.168	0.136	0.311	15.59	8.059	3.718
895	0.168	0.135	0.297	16.233	8.133	3.727
900	0.17	0.136	0.311	16.358	8.228	4.032
905	0.174	0.136	0.291	15.666	8.337	3.878
910	0.166	0.135	0.291	15.746	8.283	4.127
915	0.167	0.137	0.262	16.143	8.657	4.007
920	0.169	0.136	0.267	16.558	8.928	3.995
925	0.17	0.136	0.274	16.899	9.262	3.971
930	0.172	0.136	0.303	17.484	8.403	4.155
935	0.172	0.136	0.303	17.992	8.549	4.113
940	0.172	0.135	0.273	16.294	8.576	4.226
945	0.177	0.136	0.275	16.786	9.002	4.513
950	0.171	0.137	0.283	16.681	9.451	4.449
955	0.173	0.137	0.307	17.012	8.754	4.404
960	0.176	0.137	0.299	17.447	9.022	4.45
965	0.173	0.138	0.323	16.933	9.334	4.634
970	0.174	0.138	0.386	17.272	9.054	4.583
975	0.182	0.137	0.293	17.452	9.327	5.004
980	0.176	0.137	0.314	17.573	9.622	4.745
985	0.175	0.139	0.305	17.66	9.905	4.754
990	0.181	0.14	0.298	18.424	10.228	4.759
995	0.175	0.139	0.297	17.547	10.833	4.892
1000	0.179	0.139	0.279	17.755	9.395	4.819
1005	0.175	0.14	0.314	18.695	9.327	5.103
1010	0.175	0.14	0.322	17.817	9.761	4.903
1015	0.181	0.139	0.295	18.128	9.517	4.945
1020	0.181	0.138	0.272	17.978	9.701	5.086
1025	0.173	0.139	0.34	18.513	10.325	5.172
1030	0.186	0.139	0.291	19.512	10.147	5.349
1035	0.194	0.138	0.314	20.575	10.628	5.42
1040	0.177	0.14	0.33	18.543	10.922	5.705
1045	0.179	0.14	0.317	19.261	11.304	5.644
1050	0.175	0.139	0.315	18.743	11.341	5.779
1055	0.177	0.14	0.332	19.566	11.868	5.84
1060	0.178	0.14	0.32	18.882	12.477	5.972
1065	0.175	0.14	0.301	19.611	13.017	6.013
1070	0.186	0.141	0.298	19.224	10.506	6.087
1075	0.176	0.141	0.324	19.7	10.527	6.233
1080	0.185	0.141	0.293	19.515	10.749	6.206
1085	0.183	0.141	0.29	19.908	11.276	6.3
1090	0.179	0.141	0.266	20.463	11.643	6.34
1095	0.184	0.141	0.311	20.114	10.983	6.432
1100	0.175	0.139	0.307	20.833	11.215	6.726
1105	0.178	0.142	0.263	21.564	11.685	7.147
1110	0.174	0.14	0.313	20.74	11.046	7.249
1115	0.178	0.142	0.296	21.825	11.334	6.833
1120	0.177	0.143	0.31	22.059	11.734	7.172
1125	0.178	0.142	0.317	21.318	12.179	6.961
1130	0.182	0.144	0.3	22.224	12.533	6.951
1135	0.183	0.144	0.341	22.383	12.89	7.054
1140	0.178	0.144	0.297	21.966	13.095	7.097
1145	0.189	0.143	0.307	22.322	13.537	7.154
1150	0.186	0.144	0.298	23.349	13.845	7.33
1155	0.198	0.144	0.332	24.114	11.472	7.262
1160	0.18	0.146	0.302	22.602	11.888	7.362
1165	0.182	0.146	0.316	22.718	12.124	7.792
1170	0.182	0.144	0.306	23.138	12.565	7.428
1175	0.178	0.144	0.324	23.81	13.294	7.964
1180	0.179	0.145	0.296	23.122	14.106	7.661
1185	0.194	0.146	0.29	23.628	11.944	7.763
1190	0.176	0.144	0.273	24.024	12.414	7.951
1195	0.186	0.145	0.325	24.746	12.561	7.722
1200	0.177	0.144	0.319	25.42	12.79	8.177
1205	0.176	0.144	0.297	26.162	13.284	8.075
1210	0.181	0.145	0.36	26.979	12.099	8.165
1215	0.192	0.146	0.311	27.903	12.299	8.681
1220	0.188	0.143	0.3	28.851	12.749	8.205
1225	0.176	0.144	0.267	29.445	12.103	8.407
1230	0.176	0.145	0.3	24.272	12.468	8.613
1235	0.176	0.145	0.291	24.868	12.76	8.442
1240	0.183	0.144	0.303	25.919	13.223	8.629
1245	0.18	0.143	0.319	26.311	13.871	8.579
1250	0.194	0.147	0.377	24.754	14.107	8.957
1255	0.189	0.147	0.318	25.692	14.737	8.693
1260	0.207	0.146	0.337	26.14	15.287	8.792
1265	0.187	0.147	0.329	26.773	15.496	8.929
1270	0.204	0.146	0.403	28.214	12.883	9.1
1275	0.18	0.146	0.296	29.33	13.485	7.94
1280	0.18	0.145	0.289	25.418	13.671	8.394
1285	0.186	0.146	0.285	25.822	14.114	7.719
1290	0.19	0.148	0.295	26.141	14.375	7.801
1295	0.191	0.148	0.29	26.59	14.793	7.778
1300	0.196	0.147	0.345	25.994	15.572	7.953
1305	0.209	0.149	0.299	26.144	13.271	7.917
1310	0.197	0.147	0.327	27.053	13.689	8.04
1315	0.194	0.148	0.328	27.346	14.202	8.128
1320	0.195	0.148	0.397	28.086	14.431	8.202
1325	0.198	0.147	0.337	28.61	14.766	8.315
1330	0.211	0.146	0.32	29.683	13.57	8.782
1335	0.207	0.147	0.284	30.228	13.466	8.411
1340	0.2	0.147	0.323	31.23	13.925	8.537
1345	0.193	0.147	0.326	32.12	14.592	9.167
1350	0.203	0.148	0.31	32.447	13.523	8.679
1355	0.202	0.146	0.287	27.013	14.293	9.19
1360	0.21	0.147	0.314	27.002	14.559	9.411
1365	0.216	0.146	0.313	28.198	15.491	9.936
1370	0.207	0.147	0.368	28.746	15.911	8.932
1375	0.223	0.147	0.342	28.895	15.443	9.044
1380	0.211	0.149	0.336	29.508	15.746	8.932
1385	0.214	0.148	0.321	28.031	16.379	9.07
1390	0.209	0.148	0.303	28.303	16.687	9.864
1395	0.211	0.15	0.363	29.165	15.261	10.332
1400	0.227	0.149	0.309	30.359	15.755	10.976
1405	0.213	0.151	0.333	31.05	15.109	9.341
1410	0.218	0.148	0.337	28.608	15.503	9.404
1415	0.215	0.15	0.367	28.613	15.756	9.449
1420	0.217	0.15	0.315	29.37	16	9.564
1425	0.218	0.147	0.366	30.025	16.47	9.535
1430	0.215	0.149	0.36	30.491	16.978	9.596
1435	0.215	0.149	0.331	31.819	15.375	10.47
1440	0.219	0.149	0.358	32.627	15.294	10.698
1445	0.218	0.15	0.357	30.15	15.963	9.858
1450	0.22	0.149	0.316	30.064	16.395	10.444
1455	0.221	0.149	0.306	30.876	14.759	10.057
1460	0.228	0.15	0.301	31.708	14.944	10.952
1465	0.228	0.15	0.364	31.737	15.518	10.335
1470	0.231	0.149	0.35	32.616	15.695	10.315
1475	0.235	0.148	0.34	33.557	16.125	10.346
1480	0.25	0.15	0.372	33.774	16.475	10.496
1485	0.232	0.148	0.328	31.271	14.467	10.579
1490	0.231	0.149	0.415	31.377	14.743	10.599
1495	0.232	0.148	0.358	31.986	15.496	11.414
