# Supplementary material for: PARP1 condensates differentially partition DNA repair proteins and enhance DNA ligation
Source: EMBO Rep. 2024 Nov 4;25(12):5635–66. doi: 10.1038/s44319-024-00285-5 (PMC11624282; doi:10.1038/s44319-024-00285-5)
Supplement: Supplementary file 7 — Source data Fig. 2 [file 44319_2024_285_MOESM7_ESM.zip › Fig2/Fig2H/mCherryPARP1_FRAPs_quant.csv]

Time (sec)	No NAD+																			Time (sec)	With NAD+
0	1	1	1	1	1	1	1	1	1	1	1	1	1	1	1					0	1	1	1	1	1	1	1	1	1	1	1	1	1	1	1
5	0.133514	0.124884	0.107317	0.139788	0.135054	0.211025	0.218364	0.21849	0.203081	0.213485	0.097925	0.079365	0.077596	0.091176	0.081759					5	0.140656	0.154573	0.143957	0.174319	0.141334	0.148224	0.135111	0.147055	0.141777	0.159175	0.166498	0.143779	0.152835	0.159051	0.145802
10	0.162232	0.149675	0.145677	0.163977	0.153986	0.237524	0.222482	0.234806	0.222479	0.218999	0.099164	0.088403	0.081978	0.094469	0.100136					10	0.146792	0.160544	0.166749	0.179753	0.159308	0.159908	0.150179	0.157368	0.150121	0.161821	0.176166	0.160306	0.168691	0.169866	0.16633
15	0.181064	0.177266	0.181199	0.178343	0.179138	0.238184	0.238789	0.244583	0.224925	0.226754	0.11441	0.098527	0.093762	0.104869	0.10639					15	0.158838	0.171813	0.167341	0.189226	0.167108	0.159024	0.152639	0.172535	0.165507	0.174592	0.189843	0.170261	0.184721	0.182811	0.175594
20	0.220009	0.186576	0.191643	0.20518	0.189756	0.236641	0.244808	0.232074	0.223989	0.228109	0.113222	0.101991	0.101661	0.11038	0.107164					20	0.165783	0.173928	0.165706	0.193696	0.183379	0.161004	0.154652	0.178202	0.161574	0.171465	0.190341	0.169581	0.187634	0.203157	0.192684
25	0.230717	0.215634	0.205609	0.218091	0.208446	0.234101	0.235263	0.238993	0.225337	0.222849	0.114797	0.119181	0.110958	0.115347	0.117738					25	0.168583	0.182598	0.176454	0.187506	0.200012	0.16812	0.162328	0.171515	0.163083	0.179493	0.198589	0.18372	0.192326	0.210829	0.199509
30	0.244879	0.234252	0.220105	0.224989	0.23255	0.237342	0.234394	0.244925	0.222866	0.224956	0.125266	0.115483	0.122592	0.122366	0.125578					30	0.169071	0.184436	0.186403	0.208656	0.206594	0.17282	0.166774	0.179995	0.176521	0.191912	0.206473	0.193204	0.203123	0.212924	0.209422
35	0.26773	0.238637	0.2459	0.241627	0.25282	0.230482	0.24851	0.238575	0.22178	0.226807	0.12808	0.122741	0.12746	0.127632	0.129037					35	0.178727	0.200717	0.186948	0.202466	0.217439	0.172068	0.163855	0.186355	0.176199	0.176248	0.216601	0.199271	0.213223	0.225446	0.216914
40	0.273819	0.27316	0.257661	0.271323	0.270141	0.234929	0.232392	0.229443	0.231267	0.221454	0.127731	0.122837	0.129623	0.131424	0.133768					40	0.181195	0.201775	0.198833	0.222063	0.23241	0.169058	0.160774	0.183541	0.181177	0.182933	0.237912	0.229711	0.220375	0.233608	0.234003
45	0.305684	0.266684	0.277713	0.276831	0.28606	0.243304	0.235489	0.248479	0.228158	0.227062	0.139233	0.132023	0.150346	0.140173	0.140634					45	0.194022	0.206124	0.200477	0.224697	0.249372	0.180003	0.169788	0.18841	0.189019	0.189944	0.238296	0.22007	0.229898	0.233321	0.245267
50	0.315399	0.304832	0.29961	0.290396	0.291264	0.236206	0.254693	0.239359	0.236896	0.222648	0.139427	0.138396	0.154948	0.138842	0.158175					50	0.197729	0.214922	0.205587	0.232827	0.256543	0.177811	0.168936	0.191014	0.187458	0.188485	0.241998	0.237539	0.241201	0.250845	0.260847
55	0.33199	0.308373	0.305388	0.297114	0.315159	0.227298	0.234104	0.247454	0.231254	0.215537	0.144293	0.144695	0.164547	0.158435	0.15755					55	0.199533	0.218579	0.208152	0.237359	0.2769	0.182102	0.171044	0.194822	0.190412	0.185852	0.250956	0.239282	0.24783	0.27109	0.263637
60	0.323455	0.314006	0.317422	0.307966	0.316544	0.240835	0.233903	0.26004	0.240067	0.230403	0.153923	0.144908	0.171242	0.159588	0.165515					60	0.210643	0.225865	0.216739	0.241723	0.282018	0.189588	0.176207	0.191668	0.188864	0.187625	0.268948	0.242002	0.267767	0.269011	0.27541
65	0.337976	0.34809	0.340517	0.313866	0.32713	0.230103	0.237454	0.258889	0.229806	0.222648	0.152426	0.146475	0.17189	0.161661	0.174404					65	0.219451	0.235651	0.233584	0.25106	0.296329	0.192651	0.169017	0.197348	0.195893	0.197659	0.271423	0.244338	0.263459	0.285707	0.298307
70	0.352326	0.343233	0.33903	0.328183	0.333398	0.216875	0.234621	0.246443	0.236584	0.224218	0.161849	0.155501	0.185004	0.172195	0.172869					70	0.21869	0.236007	0.244106	0.263398	0.313745	0.196598	0.178342	0.196065	0.204972	0.206821	0.279901	0.257414	0.271256	0.292619	0.300465
75	0.361203	0.357686	0.354158	0.32954	0.346078	0.228687	0.239859	0.253678	0.236709	0.225063	0.160558	0.153892	0.194498	0.169456	0.18539					75	0.233556	0.240712	0.233124	0.283604	0.314592	0.192611	0.187342	0.194508	0.199543	0.19921	0.300503	0.27028	0.286466	0.306205	0.317765
80	0.355713	0.35917	0.360038	0.358599	0.374291	0.235701	0.232518	0.258168	0.233963	0.237071	0.175932	0.165434	0.207762	0.182639	0.184129					80	0.232356	0.253484	0.243092	0.28845	0.336321	0.196255	0.189072	0.202229	0.200948	0.20256	0.299026	0.278875	0.31823	0.295052	0.315712
85	0.380018	0.359676	0.36862	0.359057	0.37247	0.231759	0.24482	0.263594	0.246845	0.22615	0.174357	0.17121	0.218389	0.188605	0.200109					85	0.241047	0.26066	0.245816	0.299382	0.341418	0.204454	0.191153	0.196288	0.205295	0.20759	0.313143	0.312418	0.313258	0.310514	0.334363
90	0.393513	0.384383	0.371252	0.366019	0.387809	0.230875	0.242617	0.257965	0.242114	0.233958	0.182696	0.1725	0.222876	0.187385	0.213093					90	0.252762	0.266621	0.251425	0.309863	0.36064	0.206474	0.186937	0.218627	0.199981	0.206469	0.318764	0.301313	0.311619	0.314773	0.36126
95	0.400594	0.390151	0.368739	0.385419	0.404969	0.234298	0.240237	0.275673	0.234213	0.24119	0.191087	0.188091	0.229213	0.209051	0.218586					95	0.259931	0.272957	0.264192	0.333551	0.377056	0.213801	0.198464	0.21703	0.201632	0.216491	0.317018	0.310117	0.329951	0.340611	0.341819
100	0.402236	0.397217	0.389868	0.373325	0.380736	0.2404	0.242201	0.269273	0.24179	0.239902	0.185807	0.191076	0.231168	0.210747	0.220196					100	0.267033	0.267046	0.265536	0.340024	0.387951	0.206064	0.198531	0.211769	0.207229	0.216843	0.348975	0.328074	0.328556	0.355617	0.360716
105	0.405417	0.398617	0.400911	0.401207	0.411865	0.239713	0.241572	0.267338	0.24506	0.236252	0.200549	0.201456	0.243194	0.204338	0.233042					105	0.272963	0.273936	0.28286	0.336468	0.403139	0.204863	0.199761	0.210107	0.206829	0.21726	0.325899	0.32525	0.341115	0.34007	0.378103
110	0.427396	0.404722	0.39262	0.415018	0.424594	0.233302	0.245563	0.278709	0.245771	0.228565	0.206022	0.197598	0.246178	0.225738	0.25439					110	0.27389	0.283356	0.279403	0.348889	0.40769	0.219082	0.200032	0.212175	0.22317	0.222121	0.354404	0.34101	0.366215	0.369525	0.391719
115	0.423599	0.420744	0.398381	0.416718	0.421533	0.243598	0.253068	0.280163	0.244723	0.232965	0.205816	0.203992	0.254504	0.239465	0.243429					115	0.279352	0.287429	0.293157	0.37069	0.425199	0.224667	0.200788	0.21987	0.234868	0.216947	0.364743	0.344741	0.371204	0.36623	0.389139
120	0.427618	0.422835	0.410022	0.415296	0.422467	0.245282	0.245828	0.279468	0.266555	0.245886	0.209559	0.202607	0.254111	0.235639	0.24484					120	0.289214	0.30116	0.29528	0.375767	0.431121	0.215636	0.199396	0.217567	0.235886	0.223893	0.366047	0.372949	0.386013	0.377839	0.417493
125	0.431535	0.435467	0.42433	0.413629	0.439095	0.252773	0.24506	0.276925	0.259552	0.246476	0.213716	0.211378	0.2646	0.236837	0.246613					125	0.283664	0.301812	0.306253	0.394116	0.444679	0.225459	0.209329	0.220551	0.224988	0.229445	0.389621	0.375163	0.404224	0.396478	0.437617
130	0.44096	0.42776	0.412894	0.45171	0.449649	0.247737	0.249354	0.290219	0.256569	0.252674	0.210089	0.214309	0.274788	0.241849	0.248286					130	0.289828	0.304441	0.310857	0.380247	0.44503	0.225802	0.214464	0.218143	0.242038	0.227177	0.401955	0.390889	0.415317	0.403356	0.436565
135	0.447305	0.452281	0.42768	0.454341	0.47451	0.244917	0.247339	0.284628	0.256319	0.244611	0.208501	0.214181	0.26867	0.24237	0.257362					135	0.305474	0.312241	0.308367	0.418035	0.453718	0.226198	0.206924	0.209702	0.239252	0.229927	0.403356	0.388309	0.419783	0.396309	0.435758
140	0.438702	0.432684	0.442142	0.47294	0.474945	0.253236	0.258584	0.286235	0.253898	0.246919	0.213419	0.221385	0.270359	0.240485	0.270333					140	0.299456	0.31571	0.310359	0.409192	0.458969	0.231241	0.209937	0.216834	0.242361	0.226083	0.38732	0.38015	0.409544	0.417821	0.453829
145	0.458936	0.449009	0.432535	0.470309	0.451453	0.249154	0.258319	0.285741	0.267404	0.252366	0.21773	0.226085	0.282096	0.265055	0.261157					145	0.30128	0.310807	0.314972	0.409957	0.465666	0.222185	0.214964	0.224162	0.249493	0.231504	0.414251	0.407852	0.424231	0.417957	0.47262
150	0.471388	0.461742	0.452005	0.481766	0.504366	0.240765	0.263482	0.289688	0.262249	0.245242	0.236422	0.230401	0.287705	0.265621	0.269608					150	0.318652	0.318626	0.316926	0.427855	0.465707	0.23	0.223789	0.236817	0.252369	0.230918	0.439916	0.428372	0.459762	0.423618	0.497272
155	0.444586	0.45304	0.452279	0.482436	0.473737	0.247568	0.248157	0.293153	0.260301	0.242102	0.234254	0.239268	0.293175	0.261685	0.278884					155	0.307269	0.320396	0.332437	0.429429	0.464861	0.22773	0.215221	0.230051	0.260545	0.227855	0.438209	0.433934	0.456099	0.434788	0.499798
160	0.453925	0.46837	0.451697	0.49167	0.471529	0.247568	0.255914	0.272258	0.25949	0.239244	0.235377	0.243371	0.314372	0.286422	0.285114					160	0.316038	0.325724	0.340836	0.446634	0.485909	0.231109	0.220194	0.232263	0.26297	0.230175	0.444155	0.456633	0.494125	0.450825	0.512361
165	0.45986	0.460359	0.458655	0.520337	0.511875	0.24827	0.250021	0.283629	0.271398	0.240506	0.251125	0.249254	0.328665	0.295403	0.311455					165	0.321871	0.329045	0.331422	0.445302	0.482721	0.239902	0.222802	0.232302	0.252046	0.24597	0.451579	0.448073	0.494421	0.46311	0.565014
170	0.457243	0.47004	0.451971	0.516872	0.524281	0.249112	0.258873	0.29204	0.272896	0.259356	0.251771	0.254956	0.332204	0.307267	0.327598					170	0.320427	0.333207	0.346275	0.44741	0.488447	0.238358	0.230978	0.22411	0.258804	0.245931	0.45858	0.451804	0.487618	0.479198	0.571506
175	0.469934	0.470495	0.451544	0.506281	0.521945	0.259885	0.261959	0.298213	0.268053	0.253171	0.283319	0.275301	0.348197	0.325507	0.336811					175	0.320174	0.340334	0.356628	0.469085	0.48008	0.237354	0.229559	0.242379	0.269135	0.249984	0.472468	0.459352	0.522975	0.473283	0.626809
180	0.470567	0.470461	0.452962	0.522396	0.519915	0.247218	0.261002	0.291066	0.28076	0.258926	0.275613	0.285201	0.366654	0.329631	0.333528					180	0.334434	0.34675	0.354919	0.479303	0.486497	0.229855	0.233505	0.229122	0.272101	0.23789	0.479009	0.451978	0.520359	0.483456	0.612685
185	0.470909	0.500953	0.454347	0.518245	0.540233	0.246067	0.248485	0.301122	0.276579	0.256122	0.279718	0.296914	0.374112	0.323112	0.330469					185	0.345788	0.346789	0.366361	0.47817	0.517399	0.241421	0.233127	0.240285	0.262828	0.244263	0.482385	0.504751	0.516975	0.486363	0.628266
190	0.464666	0.469061	0.46351	0.526956	0.525232	0.255368	0.257765	0.28793	0.272722	0.257008	0.2898	0.292864	0.384821	0.331184	0.366835					190	0.355494	0.356773	0.373436	0.508395	0.503811	0.24447	0.231208	0.243897	0.26395	0.236782	0.49399	0.505396	0.531069	0.488864	0.629371
195	0.488971	0.474003	0.46951	0.530307	0.523911	0.256168	0.258206	0.301324	0.274432	0.252822	0.287476	0.292832	0.394384	0.340974	0.358259					195	0.348598	0.36653	0.371256	0.486122	0.527036	0.242464	0.238384	0.252561	0.272591	0.243337	0.49282	0.490176	0.574624	0.505087	0.631266
200	0.498156	0.488152	0.454672	0.5298	0.550126	0.254765	0.26085	0.295822	0.284905	0.251896	0.290948	0.303031	0.398548	0.356852	0.36113					200	0.360293	0.365136	0.378114	0.512045	0.545031	0.254003	0.246289	0.249014	0.265936	0.250727	0.52938	0.506023	0.589137	0.535656	0.681481
205	0.486833	0.479248	0.461561	0.552927	0.534899	0.256532	0.252489	0.309053	0.264982	0.255532	0.308569	0.325614	0.398224	0.361908	0.397222					205	0.376826	0.387555	0.393381	0.526208	0.539799	0.261541	0.241803	0.240835	0.278021	0.247951	0.52656	0.523859	0.593916	0.534254	0.69657
210	0.479375	0.474914	0.46445	0.538609	0.553783	0.26307	0.253988	0.305524	0.284955	0.258953	0.319709	0.31761	0.411095	0.359846	0.397072					210	0.356177	0.376939	0.386993	0.528191	0.529894	0.252828	0.250843	0.251396	0.282496	0.253476	0.532123	0.547883	0.615231	0.525399	0.698588
215	0.470225	0.472519	0.453629	0.550622	0.56685	0.259815	0.266328	0.309596	0.274494	0.271766	0.326835	0.326008	0.419421	0.373861	0.393689					215	0.392745	0.391628	0.401714	0.553894	0.558588	0.250953	0.252654	0.245245	0.273314	0.263941	0.551746	0.547255	0.620325	0.530046	0.716747
220	0.460527	0.48768	0.447202	0.551766	0.537864	0.253194	0.261367	0.308926	0.292057	0.26695	0.338543	0.337166	0.435206	0.396036	0.408945					220	0.396013	0.392419	0.403321	0.572558	0.558722	0.274282	0.254735	0.241594	0.289667	0.266078	0.54298	0.544814	0.619418	0.55656	0.716694
225	0.459261	0.477258	0.434125	0.542483	0.543439	0.259969	0.266933	0.304841	0.291196	0.257504	0.338504	0.344818	0.426891	0.389816	0.419207					225	0.393896	0.393358	0.41404	0.577583	0.552862	0.262162	0.238438	0.252495	0.286507	0.254454	0.563159	0.571523	0.667944	0.555732	0.743679
230	0.466924	0.462838	0.434142	0.559366	0.554363	0.2661	0.271075	0.319652	0.279425	0.27076	0.348908	0.360506	0.431864	0.392666	0.41877					230	0.401222	0.405635	0.404101	0.587245	0.575324	0.273423	0.261979	0.254092	0.289383	0.252538	0.564828	0.580728	0.671746	0.574929	0.752066
235	0.457653	0.479535	0.428654	0.558565	0.553993	0.252478	0.268217	0.315098	0.30077	0.254097	0.337484	0.356616	0.449788	0.39893	0.43435					235	0.410069	0.411408	0.418907	0.584192	0.57326	0.269436	0.262533	0.251265	0.292427	0.261804	0.550998	0.566921	0.673351	0.563877	0.740977
240	0.443662	0.472704	0.42503	0.552469	0.563886	0.265398	0.273455	0.32098	0.288812	0.272839	0.357144	0.356808	0.463862	0.402301	0.431603					240	0.404919	0.424348	0.428377	0.592197	0.560043	0.273925	0.256654	0.250218	0.286043	0.267694	0.592277	0.605816	0.704626	0.59318	0.766874
245	0.44698	0.47434	0.430005	0.565969	0.543391	0.26025	0.279827	0.316831	0.285379	0.265756	0.35171	0.361849	0.44544	0.406138	0.44179					245	0.406909	0.420967	0.436099	0.584339	0.580978	0.285332	0.246979	0.260517	0.290157	0.262794	0.597687	0.591572	0.700998	0.592977	0.774945
250	0.441096	0.44314	0.417748	0.555444	0.524169	0.257795	0.265245	0.331643	0.29931	0.275375	0.363895	0.389878	0.471633	0.418578	0.456497					250	0.416351	0.42584	0.44835	0.597065	0.561219	0.269727	0.247546	0.25434	0.297031	0.267538	0.574112	0.590265	0.70426	0.585136	0.803211
255	0.459518	0.449245	0.415509	0.559464	0.542376	0.277364	0.276301	0.327039	0.303466	0.286873	0.366748	0.379593	0.469378	0.435021	0.45978					255	0.428007	0.434687	0.436579	0.600862	0.566812	0.277292	0.262952	0.256513	0.300681	0.273963	0.595596	0.613016	0.71975	0.612917	0.812545
260	0.449871	0.452871	0.4185	0.548252	0.53382	0.273759	0.270962	0.329543	0.299397	0.276086	0.373125	0.372911	0.470673	0.422126	0.44973					260	0.428602	0.437287	0.447223	0.622107	0.555214	0.278308	0.267547	0.254929	0.306459	0.280375	0.626421	0.64764	0.738867	0.620099	0.801684
265	0.43576	0.44169	0.402364	0.537318	0.530759	0.280478	0.282459	0.335817	0.307773	0.280648	0.393559	0.393576	0.483787	0.423113	0.463538					265	0.43304	0.439422	0.45456	0.621414	0.54827	0.276803	0.274155	0.272479	0.294852	0.269206	0.62364	0.65627	0.771852	0.624611	0.816159
270	0.422829	0.443967	0.394466	0.541649	0.542456	0.271669	0.276276	0.342191	0.298998	0.278904	0.402737	0.398777	0.490911	0.445111	0.465161					270	0.424037	0.450088	0.462405	0.629734	0.544401	0.27844	0.279547	0.265896	0.29836	0.276843	0.606088	0.63915	0.763671	0.630898	0.841969
275	0.438548	0.44707	0.413936	0.545833	0.531097	0.271374	0.285103	0.339599	0.314526	0.2836	0.401602	0.419889	0.51094	0.466067	0.486671					275	0.442697	0.451067	0.456956	0.638389	0.538149	0.283867	0.288115	0.277739	0.308574	0.275318	0.635724	0.670566	0.775637	0.622043	0.846074
280	0.410668	0.435433	0.401099	0.5374	0.528777	0.280254	0.270496	0.348073	0.302705	0.290858	0.410005	0.407953	0.495837	0.458306	0.494449					280	0.448959	0.455743	0.448472	0.630636	0.538809	0.294508	0.282601	0.264142	0.311837	0.28792	0.646524	0.676372	0.781341	0.639482	0.876533
285	0.420777	0.424488	0.374449	0.538315	0.518481	0.278444	0.266618	0.340054	0.310319	0.290335	0.395212	0.402634	0.502024	0.463185	0.488856					285	0.441205	0.463532	0.467572	0.643855	0.554616	0.288382	0.286304	0.259575	0.305891	0.287764	0.640136	0.691905	0.817657	0.635477	0.846127
290	0.377897	0.400287	0.39356	0.536599	0.531629	0.279511	0.281867	0.348832	0.310319	0.300907	0.416266	0.422638	0.504337	0.479373	0.492763					290	0.441956	0.468069	0.465731	0.629797	0.545763	0.295392	0.290871	0.274573	0.302293	0.284467	0.664842	0.689534	0.79233	0.645093	0.848583
295	0.397601	0.425584	0.374244	0.519781	0.526859	0.273759	0.282346	0.346694	0.309221	0.298707	0.43386	0.433882	0.527338	0.474594	0.529217					295	0.450871	0.474505	0.485516	0.630153	0.546733	0.288567	0.281966	0.277582	0.303015	0.283281	0.66889	0.705609	0.853363	0.643251	0.866848
300	0.382994	0.421857	0.371252	0.528542	0.51123	0.290649	0.302002	0.34166	0.314713	0.301283	0.442703	0.452149	0.534149	0.501693	0.530853					300	0.453875	0.464106	0.478517	0.639962	0.541564	0.287708	0.288723	0.278263	0.295161	0.292299	0.663193	0.713262	0.851235	0.68031	0.903062
305	0.3943	0.403575	0.36491	0.54634	0.524217	0.281446	0.28698	0.348794	0.314451	0.300411	0.445865	0.452127	0.542013	0.511317	0.524948					305	0.460255	0.475592	0.47972	0.648061	0.550767	0.299617	0.297709	0.276614	0.301068	0.291074	0.676773	0.728064	0.877608	0.668954	0.901237
310	0.388399	0.413222	0.371474	0.537155	0.504963	0.279328	0.28125	0.35737	0.328469	0.307535	0.460491	0.468167	0.57053	0.516185	0.54853					310	0.446979	0.482927	0.485986	0.662256	0.551686	0.300673	0.299007	0.274808	0.308303	0.296587	0.687592	0.742046	0.884115	0.705354	0.931941
315	0.385218	0.411046	0.359936	0.538413	0.507444	0.285655	0.286085	0.359292	0.314189	0.303107	0.47815	0.490749	0.576451	0.545113	0.554298					315	0.470058	0.482423	0.485479	0.660777	0.551386	0.297293	0.307615	0.285853	0.311772	0.284376	0.707253	0.753151	0.925943	0.713161	0.917993
320	0.372646	0.401501	0.353149	0.519307	0.509877	0.277056	0.294699	0.345948	0.320842	0.29813	0.502676	0.479794	0.582823	0.541033	0.596819					320	0.464683	0.494651	0.505377	0.676786	0.532195	0.309215	0.307561	0.286455	0.313191	0.285822	0.711914	0.790425	0.915146	0.705996	0.931047
325	0.375554	0.394401	0.34879	0.519814	0.501853	0.278136	0.287156	0.352753	0.319969	0.30779	0.479699	0.468859	0.572958	0.535433	0.553649					325	0.486552	0.507986	0.508524	0.670334	0.540253	0.314694	0.329453	0.283262	0.31844	0.282186	0.699715	0.779477	0.950695	0.699405	0.933257
330	0.343809	0.393456	0.351731	0.511168	0.513325	0.276901	0.290858	0.353082	0.326285	0.317476	0.502651	0.510519	0.590466	0.551888	0.585284					330	0.479792	0.509953	0.513569	0.671498	0.552841	0.305505	0.329197	0.282346	0.316712	0.294046	0.725476	0.778221	0.938868	0.730803	0.959417
335	0.3702	0.379391	0.330927	0.52068	0.501047	0.290663	0.294623	0.359937	0.331615	0.317396	0.505904	0.504689	0.605454	0.555879	0.60391					335	0.483031	0.512869	0.518558	0.688064	0.56351	0.312358	0.327332	0.289073	0.31283	0.280675	0.748341	0.795621	0.974365	0.73398	0.963225
340	0.355251	0.383051	0.338705	0.515238	0.486143	0.317597	0.293238	0.359533	0.342425	0.319073	0.534832	0.52627	0.616578	0.579762	0.606082					340	0.501369	0.536692	0.518464	0.687728	0.555875	0.297267	0.34167	0.289609	0.327391	0.293772	0.740994	0.826932	0.95748	0.729282	0.982156
345	0.33695	0.399562	0.319969	0.512525	0.48885	0.300455	0.289737	0.377696	0.327708	0.313961	0.528816	0.519535	0.620186	0.594709	0.611151					345	0.503222	0.547042	0.525426	0.710997	0.53041	0.323725	0.351481	0.285317	0.318943	0.294489	0.763878	0.812427	0.989348	0.741669	0.965786
350	0.342782	0.368378	0.335029	0.509828	0.490236	0.304607	0.300453	0.369892	0.339154	0.319543	0.536549	0.525343	0.62258	0.565825	0.61969					350	0.514644	0.535921	0.529127	0.716253	0.538355	0.308252	0.340994	0.279781	0.322271	0.301461	0.755361	0.836835	0.962626	0.761947	0.987595
355	0.349419	0.368969	0.318448	0.521841	0.496858	0.298911	0.297028	0.382161	0.33682	0.321864	0.523485	0.517457	0.619342	0.580938	0.614621					355	0.511962	0.550828	0.537075	0.734864	0.541646	0.325996	0.336602	0.292501	0.314158	0.304862	0.758296	0.82613	1.012286	0.766493	0.99042
360	0.326226	0.367299	0.312807	0.512459	0.486643	0.304158	0.29393	0.376355	0.357691	0.327928	0.532586	0.528924	0.616914	0.583366	0.627468					360	0.521843	0.569441	0.525952	0.73863	0.553605	0.309519	0.340143	0.287738	0.320555	0.310505	0.788776	0.838874	1.013245	0.772965	0.995456
365	0.31037	0.3688	0.312021	0.508749	0.47385	0.283438	0.307241	0.387119	0.340702	0.320951	0.541157	0.547169	0.639568	0.59727	0.620801					365	0.526584	0.568868	0.550294	0.72729	0.548621	0.330656	0.356805	0.296113	0.316893	0.300901	0.791116	0.86968	1.018949	0.779083	0.998228
370	0.312081	0.362611	0.305132	0.504451	0.468001	0.309741	0.30039	0.378417	0.344197	0.322763	0.544087	0.56274	0.650045	0.614212	0.636993					370	0.538425	0.553922	0.571939	0.754849	0.533464	0.319474	0.347954	0.301086	0.329454	0.29329	0.79923	0.862864	1.063568	0.787566	1.010317
375	0.322001	0.363572	0.315029	0.490559	0.480423	0.309376	0.292936	0.390837	0.346806	0.319838	0.561411	0.54847	0.649236	0.602603	0.637992					375	0.534894	0.582341	0.552502	0.737036	0.560611	0.324609	0.346183	0.294765	0.330512	0.317217	0.820349	0.878119	1.074993	0.799716	1.03488
380	0.282833	0.367653	0.318397	0.49301	0.459332	0.291701	0.298615	0.400033	0.33667	0.316671	0.562947	0.569028	0.650924	0.606274	0.660001					380	0.539118	0.579435	0.573856	0.747464	0.549405	0.334379	0.361197	0.293103	0.335903	0.304093	0.820484	0.889154	1.071662	0.824371	1.040109
385	0.306795	0.343216	0.306328	0.49167	0.456432	0.294591	0.294422	0.394771	0.33878	0.327955	0.57046	0.5702	0.666073	0.627595	0.640851					385	0.548277	0.585109	0.562103	0.768089	0.544762	0.338802	0.368995	0.293614	0.330305	0.307013	0.81964	0.929671	1.076825	0.823341	1.050232
390	0.318375	0.337651	0.300379	0.492912	0.470353	0.30413	0.295215	0.397908	0.351313	0.317208	0.583949	0.571681	0.660996	0.624247	0.666693					390	0.543839	0.578624	0.583007	0.766746	0.531112	0.330485	0.365887	0.302421	0.328616	0.310101	0.810145	0.91935	1.069551	0.841676	1.030038
395	0.320291	0.344093	0.299029	0.491915	0.461411	0.303737	0.299295	0.401892	0.34939	0.33634	0.582375	0.586676	0.664917	0.616031	0.655457					395	0.555856	0.580008	0.576346	0.759172	0.536477	0.341548	0.371373	0.304279	0.336831	0.305397	0.856929	0.91738	1.05912	0.844886	1.057549
400	0.316682	0.34836	0.298995	0.495168	0.45735	0.297074	0.305591	0.399691	0.351288	0.327861	0.589539	0.585472	0.654254	0.63253	0.669127					400	0.543702	0.584644	0.581165	0.762413	0.552377	0.334657	0.378982	0.317144	0.326514	0.309606	0.831283	0.938371	1.089087	0.862495	1.060391
405	0.31102	0.326992	0.284499	0.476487	0.441061	0.310905	0.299219	0.385108	0.354134	0.347355	0.580529	0.585792	0.662245	0.642653	0.669315					405	0.547477	0.603031	0.58917	0.754157	0.530163	0.349562	0.385522	0.310744	0.335103	0.319484	0.877876	0.940515	1.150556	0.896056	1.103781
410	0.305992	0.339961	0.301781	0.476601	0.447457	0.289555	0.299559	0.384791	0.343923	0.340902	0.615421	0.602055	0.678354	0.655304	0.679901					410	0.551857	0.593383	0.588503	0.778307	0.533041	0.338855	0.387901	0.310051	0.32908	0.322756	0.861475	0.942363	1.126938	0.873412	1.093359
415	0.299184	0.329825	0.284225	0.480475	0.437806	0.296835	0.297041	0.401323	0.355032	0.334837	0.617434	0.617838	0.689063	0.641566	0.681337					415	0.571044	0.598652	0.584275	0.779262	0.518607	0.337561	0.386428	0.317039	0.343963	0.320775	0.886143	0.975052	1.152091	0.901278	1.103149
420	0.299082	0.332153	0.276824	0.478432	0.430781	0.314918	0.301096	0.402158	0.352024	0.344457	0.635752	0.608449	0.682864	0.661192	0.70246					420	0.556354	0.588332	0.600575	0.760095	0.523064	0.353417	0.397171	0.322221	0.348903	0.324137	0.869915	0.967433	1.138381	0.893977	1.117431
425	0.306505	0.334784	0.275969	0.460584	0.429444	0.306402	0.307316	0.39214	0.363333	0.35193	0.644994	0.618083	0.702928	0.661458	0.726355					425	0.555134	0.601301	0.589376	0.785452	0.499745	0.347423	0.395671	0.317091	0.338547	0.319028	0.876686	0.980805	1.188896	0.920356	1.13324
430	0.280284	0.307142	0.258909	0.458884	0.444026	0.320276	0.316836	0.412909	0.371896	0.355123	0.660162	0.633387	0.715047	0.673732	0.717629					430	0.571785	0.604395	0.582997	0.781266	0.490728	0.345311	0.395387	0.328346	0.352063	0.318168	0.900357	1.013389	1.17768	0.903339	1.151013
435	0.276658	0.302133	0.261063	0.475719	0.422822	0.32607	0.322628	0.400691	0.380897	0.363106	0.648777	0.631224	0.708618	0.669497	0.7302					435	0.569766	0.600085	0.597165	0.783563	0.512591	0.355939	0.405104	0.316973	0.344518	0.332139	0.897077	0.994142	1.199013	0.922367	1.171594
440	0.257724	0.285859	0.234738	0.465929	0.417521	0.338218	0.329781	0.409899	0.375042	0.390919	0.64018	0.626897	0.710283	0.672257	0.712423					440	0.566459	0.593581	0.590889	0.785766	0.499157	0.355318	0.407874	0.315482	0.334149	0.324867	0.94037	1.024042	1.227567	0.906246	1.17377
445	0.252644	0.286264	0.237045	0.441822	0.412171	0.342511	0.336656	0.445997	0.382744	0.378817	0.65141	0.623412	0.699586	0.676781	0.714395					445	0.573784	0.586137	0.600885	0.789764	0.499983	0.358144	0.399766	0.331722	0.354139	0.321869	0.935498	1.015638	1.262453	0.929329	1.164716
450	0.248265	0.278826	0.237934	0.439648	0.393723	0.343395	0.346126	0.435689	0.394303	0.379622	0.6515	0.637512	0.709624	0.669541	0.703746					450	0.590113	0.613855	0.602135	0.803098	0.484217	0.357734	0.411428	0.321423	0.334291	0.336987	0.912537	1.031207	1.227706	0.927606	1.153224
455	0.242604	0.275335	0.219951	0.430495	0.394867	0.345667	0.337865	0.42705	0.394727	0.389805	0.640709	0.619341	0.720656	0.649361	0.722547					455	0.597302	0.617898	0.598874	0.788641	0.487766	0.363728	0.415239	0.329969	0.343035	0.331448	0.916278	1.046706	1.245411	0.929313	1.180279
460	0.234873	0.277966	0.223148	0.429956	0.403422	0.344629	0.343091	0.435183	0.403303	0.38739	0.631944	0.643959	0.712896	0.663188	0.704932					460	0.599448	0.613578	0.599795	0.791306	0.486281	0.358249	0.436294	0.310705	0.343241	0.331148	0.953222	1.072264	1.239829	0.938269	1.151557
465	0.233505	0.256076	0.209934	0.415018	0.393642	0.350521	0.339175	0.430807	0.401218	0.39866	0.644543	0.615931	0.6835	0.648152	0.687654					465	0.588904	0.615377	0.611567	0.808584	0.482236	0.371927	0.442591	0.329615	0.352965	0.33309	0.950114	1.076623	1.258075	0.948763	1.179946
470	0.229776	0.260056	0.213404	0.406094	0.373937	0.34728	0.355331	0.445517	0.395077	0.403034	0.618583	0.623561	0.691595	0.631953	0.68306					470	0.618527	0.652328	0.620952	0.814554	0.467069	0.366514	0.446726	0.322457	0.349909	0.329376	0.932179	1.066337	1.259296	0.950909	1.197631
475	0.221292	0.248959	0.200515	0.412534	0.370569	0.361238	0.33473	0.447882	0.401967	0.393455	0.622624	0.631522	0.68638	0.645159	0.697729					475	0.614284	0.633269	0.621112	0.823576	0.443142	0.372878	0.455767	0.334091	0.350077	0.331839	0.940715	1.057811	1.25872	0.956148	1.181753
480	0.227963	0.244726	0.211626	0.416113	0.375951	0.35428	0.343645	0.444644	0.386926	0.4051	0.62962	0.633995	0.691433	0.65363	0.695157					480	0.626428	0.639527	0.624598	0.83263	0.445154	0.356995	0.460348	0.339038	0.3472	0.337495	0.934481	1.064489	1.286123	0.977981	1.217405
485	0.218573	0.227355	0.208344	0.412877	0.383314	0.360593	0.347851	0.46301	0.404351	0.405006	0.628846	0.632705	0.689363	0.663077	0.674034					485	0.627638	0.661195	0.642795	0.833469	0.444277	0.382542	0.463402	0.336447	0.358718	0.328868	0.965709	1.06013	1.263412	0.972658	1.208334
490	0.211851	0.230188	0.196771	0.4041	0.3687	0.359667	0.359046	0.46239	0.421902	0.400485	0.608605	0.630201	0.69355	0.647897	0.70035					490	0.631198	0.655827	0.631728	0.848744	0.448796	0.382912	0.453267	0.324708	0.357338	0.346683	0.965786	1.088687	1.287693	0.970883	1.219037
495	0.209097	0.231638	0.188669	0.402498	0.362158	0.364802	0.35144	0.45193	0.41968	0.411956	0.633854	0.641625	0.699817	0.658553	0.700862					495	0.653009	0.659534	0.655347	0.855248	0.442368	0.377287	0.457416	0.32633	0.357969	0.341874	0.975761	1.075699	1.325125	0.992345	1.260567
500	0.197843	0.235602	0.183506	0.389391	0.357147	0.358124	0.351843	0.458481	0.425497	0.405999	0.623372	0.637501	0.708988	0.65465	0.697666					500	0.654179	0.678978	0.657827	0.843561	0.443854	0.366408	0.484862	0.326802	0.357776	0.347308	0.988881	1.10647	1.279704	1.00605	1.226704
505	0.195055	0.224977	0.178823	0.376348	0.353232	0.357605	0.359385	0.477366	0.400744	0.405798	0.634332	0.642457	0.688057	0.655515	0.703621					505	0.664119	0.680253	0.661594	0.86682	0.456452	0.373762	0.484119	0.344626	0.347575	0.347035	0.99406	1.076396	1.303583	0.993747	1.275831
510	0.186486	0.216072	0.165626	0.387086	0.348253	0.353383	0.35528	0.468828	0.413239	0.398271	0.662912	0.656642	0.710248	0.679032	0.709389					510	0.668664	0.682566	0.661829	0.873985	0.46679	0.379611	0.510241	0.335295	0.346066	0.339893	1.017769	1.110236	1.335452	1.022526	1.258935
515	0.185767	0.219934	0.172737	0.377035	0.346884	0.356455	0.349286	0.461024	0.435458	0.418329	0.638992	0.637501	0.700661	0.660903	0.68894					515	0.676233	0.674352	0.671854	0.881623	0.461363	0.392813	0.503701	0.342637	0.34003	0.341326	0.991969	1.126693	1.328719	1.006591	1.269568
520	0.177506	0.217641	0.181335	0.383294	0.329595	0.353284	0.359436	0.464477	0.413876	0.395521	0.642968	0.635508	0.703923	0.652643	0.686793					520	0.680857	0.689782	0.672859	0.890425	0.464685	0.392153	0.509255	0.347335	0.363631	0.332986	1.004054	1.133371	1.341818	0.997921	1.266304
525	0.176993	0.207252	0.162139	0.344723	0.32974	0.35421	0.350407	0.477226	0.415523	0.402645	0.603997	0.632332	0.670329	0.640313	0.680076					525	0.694727	0.687835	0.684593	0.88497	0.455193	0.397712	0.496565	0.343566	0.363941	0.352873	1.024099	1.129151	1.352493	1.00828	1.250355
530	0.16331	0.204891	0.156446	0.374322	0.315819	0.373625	0.352989	0.477113	0.434822	0.42281	0.612736	0.628165	0.675706	0.621752	0.646394					530	0.711251	0.696821	0.675931	0.898555	0.437322	0.410439	0.521552	0.342532	0.36091	0.35475	1.032788	1.135742	1.345028	1.022644	1.292956
535	0.163515	0.199258	0.149814	0.343595	0.313064	0.367818	0.352246	0.49243	0.422676	0.42395	0.59314	0.609771	0.679268	0.625533	0.656032					535	0.712392	0.71232	0.684386	0.919296	0.424374	0.412049	0.531553	0.345005	0.377457	0.355623	1.060391	1.151676	1.377228	1.011086	1.250232
540	0.16437	0.183624	0.154087	0.352143	0.3067	0.37911	0.365606	0.493012	0.440726	0.409635	0.596109	0.6276	0.669392	0.624901	0.640801					540	0.713436	0.712627	0.679078	0.882662	0.434248	0.404775	0.516241	0.358341	0.367475	0.346474	1.053888	1.148922	1.339812	1.026041	1.275743
545	0.164695	0.187722	0.151352	0.340866	0.298966	0.362697	0.353341	0.479592	0.416497	0.423655	0.584104	0.610304	0.666547	0.618027	0.628342					545	0.729004	0.710887	0.690474	0.891862	0.431679	0.410531	0.530796	0.344272	0.353185	0.364745	1.037411	1.17129	1.353348	1.007926	1.296956
550	0.159598	0.172561	0.140258	0.342647	0.292795	0.368224	0.357119	0.482691	0.429779	0.440989	0.625347	0.641327	0.68941	0.6307	0.686668					550	0.718001	0.717036	0.677218	0.904567	0.433123	0.408089	0.527998	0.350096	0.37302	0.350566	1.07681	1.167315	1.361546	1.024588	1.303149
555	0.146274	0.177199	0.144839	0.342468	0.295759	0.369417	0.366966	0.481438	0.442112	0.431786	0.597258	0.645324	0.674596	0.634459	0.64562					555	0.735022	0.723748	0.684499	0.897317	0.444184	0.403336	0.551607	0.351051	0.359337	0.350201	1.058319	1.178525	1.373547	1.053839	1.3055
560	0.14742	0.172072	0.137677	0.329311	0.296323	0.362164	0.371638	0.500398	0.446081	0.431048	0.592185	0.613042	0.664998	0.601694	0.627568					560	0.726341	0.731656	0.695097	0.903958	0.75275	0.406188	0.539634	0.347871	0.364715	0.361813	1.052143	1.176799	1.393676	1.041013	1.306483
565	0.152141	0.171819	0.136566	0.318361	0.293375	0.378619	0.36344	0.48651	0.449551	0.43031	0.589242	0.61576	0.654844	0.621065	0.644197					565	0.752843	0.715513	0.688952	0.903266	0.88553	0.41102	0.552891	0.35486	0.354797	0.361813	1.100059	1.19289	1.407753	1.04855	1.300693
570	0.14978	0.174096	0.13154	0.325715	0.27578	0.368533	0.358151	0.483627	0.452248	0.428834	0.628032	0.644641	0.689282	0.634792	0.658678					570	0.75496	0.729175	0.685608	0.918121	0.960985	0.391084	0.570364	0.36016	0.36594	0.366088	1.078096	1.184958	1.417469	1.065432	1.327116
575	0.14104	0.164516	0.132583	0.313327	0.273218	0.366148	0.367785	0.494125	0.446443	0.440198	0.619177	0.655608	0.672271	0.631554	0.661724					575	0.748132	0.719378	0.687562	0.910012	1.024532	0.411455	0.588527	0.352033	0.366353	0.369567	1.092712	1.191966	1.405136	1.053755	1.332924
580	0.13868	0.153588	0.124719	0.3155	0.266064	0.390964	0.376373	0.505723	0.44175	0.448838	0.619655	0.657228	0.697863	0.647166	0.671524					580	0.763836	0.741462	0.693377	0.897223	1.090402	0.417977	0.583581	0.354258	0.370738	0.371079	1.08924	1.214927	1.434598	1.041824	1.312168
585	0.139364	0.153251	0.125882	0.317592	0.270527	0.380064	0.372633	0.489799	0.461135	0.454688	0.634009	0.666233	0.697713	0.630822	0.662686					585	0.761925	0.714821	0.673808	0.912844	1.130548	0.413924	0.585527	0.366062	0.374903	0.37465	1.121792	1.202078	1.447593	1.085575	1.325608
590	0.132368	0.156539	0.121882	0.311676	0.267111	0.392072	0.385225	0.509961	0.44683	0.454755	0.634655	0.64624	0.677522	0.624613	0.668678					590	0.771884	0.717935	0.687148	0.899563	1.158046	0.414914	0.586324	0.35007	0.366739	0.364068	1.111894	1.241793	1.421568	1.07672	1.335117
595	0.121593	0.150839	0.123113	0.313866	0.260908	0.39008	0.38107	0.523735	0.471246	0.438132	0.636126	0.663867	0.69592	0.649028	0.653922					595	0.770928	0.721869	0.686979	0.910568	1.174183	0.426665	0.598622	0.367514	0.375767	0.368095	1.133685	1.243031	1.44297	1.080151	1.334714
600	0.128263	0.153386	0.114053	0.3012	0.254834	0.391048	0.38554	0.520472	0.46639	0.450059	0.610632	0.659572	0.685848	0.638572	0.665757					600	0.778946	0.72013	0.665634	0.905343	1.190433	0.425806	0.597216	0.35872	0.378011	0.379172	1.132802	1.23733	1.466553	1.096188	1.33052
