# Supplementary material for: PARP1 condensates differentially partition DNA repair proteins and enhance DNA ligation
Source: EMBO Rep. 2024 Nov 4;25(12):5635–66. doi: 10.1038/s44319-024-00285-5 (PMC11624282; doi:10.1038/s44319-024-00285-5)
Supplement: Supplementary file 7 — Source data Fig. 2 [file 44319_2024_285_MOESM7_ESM.zip › Fig2/Fig2J/AspectRatio_quant.xlsx]

## Sheet: AspectRatio
WITH NAD+						No NAD+											NAD+
							Replicate											Replicate
Time (sec)	n1	n2	n3	n4	n5	Time (sec)	1	2	3	4	5						Time (sec)	1	2	3	4	5
0	2.224	2.447	2.322	2.173	2.218	0	1.983	1.907	1.732	2.376	2.015						0	2.224	2.447	2.322	2.173	2.218
5	2.168	2.348	2.275	2.16	2.166	5	1.97	1.9	1.711	2.367	2.076						5	2.168	2.348	2.275	2.16	2.166
10	2.126	2.271	2.307	2.126	2.113	10	1.96	1.9	1.678	2.357	2.078						10	2.126	2.271	2.307	2.126	2.113
15	2.065	2.157	2.282	2.053	2.056	15	1.962	1.892	1.627	2.346	2.082						15	2.065	2.157	2.282	2.053	2.056
20	2.034	2.059	2.252	1.932	2.029	20	1.956	1.87	1.625	2.343	2.101						20	2.034	2.059	2.252	1.932	2.029
25	1.997	1.912	2.274	1.899	1.993	25	1.917	1.863	1.609	2.343	2.136						25	1.997	1.912	2.274	1.899	1.993
30	1.966	1.859	2.236	1.892	1.971	30	1.917	1.864	1.575	2.336	2.103						30	1.966	1.859	2.236	1.892	1.971
35	1.939	1.776	2.24	1.808	1.932	35	1.914	1.852	1.559	2.332	2.114						35	1.939	1.776	2.24	1.808	1.932
40	1.89	1.697	2.221	1.676	1.89	40	1.925	1.842	1.542	2.311	2.07						40	1.89	1.697	2.221	1.676	1.89
45	1.865	1.614	2.205	1.606	1.86	45	1.85	1.842	1.534	2.305	2.061						45	1.865	1.614	2.205	1.606	1.86
50	1.838	1.547	2.205	1.58	1.833	50	1.84	1.812	1.508	2.281	2						50	1.838	1.547	2.205	1.58	1.833
55	1.792	1.522	2.16	1.552	1.788	55	1.847	1.808	1.517	2.275	2.015						55	1.792	1.522	2.16	1.552	1.788
60	1.774	1.482	2.1	1.489	1.768	60	1.859	1.823	1.501	2.275	1.992						60	1.774	1.482	2.1	1.489	1.768
65	1.713	1.46	2.084	1.423	1.716	65	1.796	1.778	1.48	2.276	1.961						65	1.713	1.46	2.084	1.423	1.716
70	1.705	1.426	2.054	1.368	1.7	70	1.832	1.769	1.457	2.266	1.957						70	1.705	1.426	2.054	1.368	1.7
75	1.671	1.373	2.084	1.341	1.662	75	1.799	1.745	1.456	2.263	1.902						75	1.671	1.373	2.084	1.341	1.662
80	1.634	1.339	2.004	1.318	1.634	80	1.836	1.741	1.453	2.249	1.884						80	1.634	1.339	2.004	1.318	1.634
85	1.619	1.341	2.013	1.286	1.618	85	1.797	1.724	1.444	2.256	1.87						85	1.619	1.341	2.013	1.286	1.618
90	1.593	1.313	1.956	1.253	1.589	90	1.783	1.722	1.416	2.239	1.876						90	1.593	1.313	1.956	1.253	1.589
95	1.566	1.282	1.949	1.229	1.571	95	1.783	1.69	1.404	2.227	1.822						95	1.566	1.282	1.949	1.229	1.571
100	1.556	1.279	1.889	1.222	1.548	100	1.724	1.705	1.398	2.215	1.839						100	1.556	1.279	1.889	1.222	1.548
105	1.531	1.261	1.877	1.189	1.526	105	1.768	1.692	1.387	2.215	1.825						105	1.531	1.261	1.877	1.189	1.526
110	1.508	1.261	1.85	1.15	1.508	110	1.756	1.672	1.395	2.219	1.84						110	1.508	1.261	1.85	1.15	1.508
115	1.49	1.255	1.784	1.158	1.489	115	1.73	1.631	1.376	2.196	1.793						115	1.49	1.255	1.784	1.158	1.489
120	1.466	1.222	1.822	1.142	1.464	120	1.735	1.646	1.366	2.181	1.783						120	1.466	1.222	1.822	1.142	1.464
125	1.463	1.227	1.813	1.116	1.466	125	1.694	1.626	1.359	2.213	1.76						125	1.463	1.227	1.813	1.116	1.466
130	1.445	1.219	1.766	1.128	1.448	130	1.699	1.607	1.356	2.169	1.743						130	1.445	1.219	1.766	1.128	1.448
135	1.43	1.232	1.718	1.124	1.427	135	1.711	1.607	1.34	2.161	1.746						135	1.43	1.232	1.718	1.124	1.427
140	1.407	1.218	1.715	1.104	1.402	140	1.717	1.592	1.357	2.167	1.746						140	1.407	1.218	1.715	1.104	1.402
145	1.401	1.215	1.69	1.103	1.399	145	1.699	1.591	1.343	2.169	1.73						145	1.401	1.215	1.69	1.103	1.399
150	1.389	1.201	1.699	1.089	1.393	150	1.693	1.553	1.329	2.147	1.733						150	1.389	1.201	1.699	1.089	1.393
155	1.383	1.204	1.69	1.073	1.387	155	1.715	1.559	1.338	2.136	1.701						155	1.383	1.204	1.69	1.073	1.387
160	1.364	1.205	1.655	1.09	1.361	160	1.667	1.56	1.331	2.141	1.718						160	1.364	1.205	1.655	1.09	1.361
165	1.358	1.2	1.636	1.077	1.36	165	1.669	1.561	1.322	2.125	1.694						165	1.358	1.2	1.636	1.077	1.36
170	1.346	1.202	1.648	1.073	1.347	170	1.608	1.557	1.322	2.13	1.678						170	1.346	1.202	1.648	1.073	1.347
175	1.338	1.2	1.629	1.069	1.342	175	1.608	1.549	1.317	2.117	1.674						175	1.338	1.2	1.629	1.069	1.342
180	1.341	1.19	1.611	1.063	1.342	180	1.617	1.559	1.31	2.122	1.665						180	1.341	1.19	1.611	1.063	1.342
185	1.328	1.181	1.621	1.064	1.328	185	1.655	1.497	1.313	2.106	1.649						185	1.328	1.181	1.621	1.064	1.328
190	1.315	1.177	1.597	1.053	1.312	190	1.6	1.552	1.304	2.106	1.631						190	1.315	1.177	1.597	1.053	1.312
195	1.312	1.185	1.594	1.065	1.31	195	1.644	1.556	1.313	2.084	1.652						195	1.312	1.185	1.594	1.065	1.31
200	1.301	1.178	1.525	1.043	1.302	200	1.617	1.512	1.306	2.095	1.621						200	1.301	1.178	1.525	1.043	1.302
205	1.29	1.17	1.577	1.035	1.288	205	1.609	1.52	1.301	2.074	1.649						205	1.29	1.17	1.577	1.035	1.288
210	1.295	1.169	1.542	1.042	1.295	210	1.616	1.511	1.298	2.07	1.62						210	1.295	1.169	1.542	1.042	1.295
215	1.281	1.168	1.53	1.061	1.283	215	1.546	1.505	1.298	2.058	1.59						215	1.281	1.168	1.53	1.061	1.283
220	1.273	1.161	1.548	1.055	1.272	220	1.584	1.515	1.3	2.07	1.59						220	1.273	1.161	1.548	1.055	1.272
225	1.272	1.163	1.523	1.042	1.269	225	1.539	1.528	1.286	2.065	1.587						225	1.272	1.163	1.523	1.042	1.269
230	1.262	1.147	1.513	1.041	1.259	230	1.581	1.515	1.29	2.049	1.589						230	1.262	1.147	1.513	1.041	1.259
235	1.256	1.145	1.521	1.033	1.255	235	1.6	1.501	1.291	2.033	1.581						235	1.256	1.145	1.521	1.033	1.255
240	1.25	1.152	1.521	1.037	1.25	240	1.554	1.46	1.278	2.031	1.59						240	1.25	1.152	1.521	1.037	1.25
245	1.255	1.138	1.479	1.031	1.255	245	1.542	1.509	1.279	2.035	1.585						245	1.255	1.138	1.479	1.031	1.255
250	1.251	1.125	1.508	1.033	1.251	250	1.572	1.463	1.281	2.033	1.575						250	1.251	1.125	1.508	1.033	1.251
255	1.248	1.128	1.5	1.029	1.247	255	1.581	1.492	1.282	2.021	1.521						255	1.248	1.128	1.5	1.029	1.247
260	1.239	1.112	1.485	1.027	1.241	260	1.52	1.47	1.274	2.006	1.569						260	1.239	1.112	1.485	1.027	1.241
265	1.244	1.107	1.478	1.031	1.245	265	1.533	1.477	1.266	2.022	1.544						265	1.244	1.107	1.478	1.031	1.245
270	1.236	1.103	1.483	1.014	1.236	270	1.559	1.483	1.264	1.996	1.556						270	1.236	1.103	1.483	1.014	1.236
275	1.224	1.096	1.477	1.033	1.226	275	1.49	1.453	1.271	2.01	1.566						275	1.224	1.096	1.477	1.033	1.226
280	1.215	1.095	1.45	1.031	1.212	280	1.529	1.464	1.255	2	1.554						280	1.215	1.095	1.45	1.031	1.212
