# Supplementary material for: PARP1 condensates differentially partition DNA repair proteins and enhance DNA ligation
Source: EMBO Rep. 2024 Nov 4;25(12):5635–66. doi: 10.1038/s44319-024-00285-5 (PMC11624282; doi:10.1038/s44319-024-00285-5)
Supplement: Supplementary file 8 — Source data Fig. 3 [file 44319_2024_285_MOESM8_ESM.zip]

Archive with 19 entries (19 files):
- Fig3/Fig3C/4uMZnF_NAD.tif
- Fig3/Fig3C/4uMZnF_noNAD.tif
- Fig3/Fig3C/8uMZnF_NAD.tif
- Fig3/Fig3C/8uMZnF_noNAD.tif
- Fig3/Fig3D/2uMZnF_2uMdZnF_NAD.tif
- Fig3/Fig3D/2uMZnF_2uMdZnF_noNAD.tif
- Fig3/Fig3D/4uMZnF_4uMdZnF_NAD.tif
- Fig3/Fig3D/4uMZnF_4uMdZnF_noNAD.tif
- Fig3/Fig3E/1uM PARP1 with NAD.tif
- Fig3/Fig3E/1uM PARP1 without NAD.tif
- Fig3/Fig3E/2uM PARP1 with NAD.tif
- Fig3/Fig3E/2uM PARP1 without NAD.tif
- Fig3/Fig3E/4uM PARP1 with NAD.tif
- Fig3/Fig3E/4uM PARP1 without NAD.tif
- Fig3/Fig3G/Caspase_Cleavage_Gel.tif
- Fig3/Fig3H/Caspase-3 C165S with NAD.tif
- Fig3/Fig3H/Caspase-3 C165S without NAD.tif
- Fig3/Fig3H/Caspase-3 WT with NAD.tif
- Fig3/Fig3H/Caspase-3 WT without NAD.tif
