# Supplementary material for: PARP1 condensates differentially partition DNA repair proteins and enhance DNA ligation
Source: EMBO Rep. 2024 Nov 4;25(12):5635–66. doi: 10.1038/s44319-024-00285-5 (PMC11624282; doi:10.1038/s44319-024-00285-5)
Supplement: Supplementary file 9 — Source data Fig. 4 [file 44319_2024_285_MOESM9_ESM.zip]

Archive with 13 entries (13 files):
- Fig4/Fig4A/DNA_Partitioning_NAD_Cy5TriplexDNA.tif
- Fig4/Fig4A/DNA_Partitioning_NAD_mChPARP1.tif
- Fig4/Fig4A/DNA_Partitioning_noNAD_Cy5TriplexDNA.tif
- Fig4/Fig4A/DNA_Partitioning_noNAD_mChPARP1.tif
- Fig4/Fig4A/DNAenrichment_quant.xlsx
- Fig4/Fig4C/PARP1.tif
- Fig4/Fig4C/PARP1-E998Q.tif
- Fig4/Fig4D/4D_data.xlsx
- Fig4/Fig4E/1 mM NAD+.tif
- Fig4/Fig4E/100 uM NAD+.tif
- Fig4/Fig4E/500 uM NAD+.tif
- Fig4/Fig4F/4F_data.xlsx
- Fig4/Fig4G/end_bridging_resolving.tif
