# Supplementary material for: PARP1 condensates differentially partition DNA repair proteins and enhance DNA ligation
Source: EMBO Rep. 2024 Nov 4;25(12):5635–66. doi: 10.1038/s44319-024-00285-5 (PMC11624282; doi:10.1038/s44319-024-00285-5)
Supplement: Supplementary file 9 — Source data Fig. 4 [file 44319_2024_285_MOESM9_ESM.zip › Fig4/Fig4A/DNAenrichment_quant.xlsx]

## Sheet: Sheet1
Replicate	No NAD+	NAD+
1	13.2182	16.8604
2	32.1542	12.5551
3	25.1414	10.8379
4	22.4819	12.5921
5	20.3726	13.2625
6	15.8672	13.3994
