# Supplementary material for: PARP1 condensates differentially partition DNA repair proteins and enhance DNA ligation
Source: EMBO Rep. 2024 Nov 4;25(12):5635–66. doi: 10.1038/s44319-024-00285-5 (PMC11624282; doi:10.1038/s44319-024-00285-5)
Supplement: Supplementary file 9 — Source data Fig. 4 [file 44319_2024_285_MOESM9_ESM.zip › Fig4/Fig4D/4D_data.xlsx]

## Sheet: DNA length condensed (100%)
1nM PARP1	5nM PARP1	10nM PARP1	20nM PARP1	20nM PARP1-E988Q
94.1176	94.1176	95.5	96.0784	94
94.2308	92.1569	95.8333	96	92
94.2308	94.1176	96	96	94.1176
94.2308	92.3077	94.1176	94	96
94.2308	92.1569	95.9	96	94
94.3396	96	93.5	94	94
96	94	95.8333	92	92.3077
92.4528	95.8333	96.0784	96	96
92.3077	92	89	96	94
96.0784	96	96.0784	96.0784	93.75
94	95.8333	93.8776	95	94
94.3396	93.617	95.8	95.8	93.8776
94.2308	0	0	94	94
91.1111	91.8367	94.6	96	96
86.5385	93.8776	95.9184	96.0784	94
89	93.8776	94.1176	96	93.8776
94.2308	90	93.8776	91	94
94.2308	86	93.7	94	94
96.0784	90	94	93.8776	92.1569
94.2308	91.8367	95.9184	93.8776	93.8776
92.3077	88.9	95.8333	96.0784	94
88.8	90.3846	95.9184	88	94
94.1176	94	93.8776	96.0784	94
94.1176	96.0784	95.9184	94.1176	96
88	91.8367	94.1176	96.0784	93.8776
88.4615	91.8367	93.8776	94	96
94.2308	94	89.3	94.2308	94.1176
88.2353	94	91.1	95.3	94
86	94	96	96	96
88.6792	92.1569	93.6	93.8776	96
94.2308	94.1176	93.7	94.1176	94
90.566	94.1176	94.1176	93.8776	93.8776
92.4528	96	93.8776	93.3	93.617
94.2308	94	94.1176	93.6	93.8776
92.4528	90	94	95.8	94
96	94.1176	95	90.2	96
94.1176	94.2308	94.1176	96.0784	96
96	92.4528	94	93.8	93.8776
94.1176	93.617	94	94.2	95.9184
94.2308	95.9184	96.1538	94.4	96
88.4615	92.1569	91	94.5	95.8333
86	92.3077	94.1176	93.8776	94.1176
94.1176	91.8367	94	93.8776	91.8367
90.3846	94.2308	96	95.9	93.8776
86.5385	87.8	94	93.3	93.8776
90.1961	93.8776	94	90	96
87	93.8776	94.1176	94.1176	96
	90	96.0784	94.1176	96
	96.0784	93.8776	95.7	96
	90	95.9184		94
	92.1569	94		91.8367
	91.8367	93.3		93.8776
	96.1538	95.1
	94	96.0784
	92.1569	94.1176
		94.1176
		94.1176
		95.2
		91.1

## Sheet: Speed (kb s -1)
1nM PARP1	5nM PARP1	10nM PARP1	20nM PARP1	20nM PARP1-E988Q
0.187559	0.48119	1.16353	3.05143	2.25
0.19554	0.9675	1.075	2.78867	2.35
0.248137	0.43	1.68091	2.46059	3.02143
0.119298	0.5375	1.34733	2.72933	2.3
0.247273	0.569296	2.064	3.14923	3.08571
0.283333	0.557838	1.26313	2.67	3.45
0.270455	0.618125	1.11294	2.225	2.7
0.110477	0.485647	1.68417	2.25118	2.64375
0.0920507	0.415172	1.29	2.78867	2.53125
0.136121	0.410455	1.16353	2.0025	2.53125
0.101709	0.520845	1.48846	2.67	3.45
0.0817308	1.22065	1.57667	2.67	2.025
0.25	0.439556	1.64833	2.37333	3.08571
0.0712476	0.33757	1.75909	3.05143	2.5875
0.233232	0.463077	2.021	3.01231	3.02143
0.068	0.415172	1.11294	2.67	2.35
0.16157	0.805106	1.09889	2.67	3.375
0.201208	0.486579	1.31867	2.35588	2.95714
0.145196	0.375728	1.26313	3.115	2.5875
0.112034	0.434943	1.38214	3.80273	2.5875
0.138776	0.447917	1.52154	2.98786	3.45
0.281203	0.406882	1.48846	3.72182	2.95714
0.138776	0.411702	1.23625	2.74417	3.02143
0.141132	0.402553	1.20938	2.34211	2.7
0.121429	0.474103	1.6125	2.33625	2.64375
0.101459	0.520845	1.44357	2.848	2.07
0.0918391	0.496154	1.64833	2.61437	3.45
0.472222	0.394898	1.849	3.115	2.53125
0.110616	0.573333	1.64833	2.55875	2.95714
0.0927665		1.23625	2.27444	3.45
0.603226	0.564776	1.29	1.90714	2.5875
0.0831337	0.520845	1.42231	2.72933	2.7
0.120376	0.403673		2.98786	2.475
0.222951	0.319032	1.64833	2.72562	2.115
0.190969	0.43	1.72	2.40824	3.02143
0.173864	0.457922	1.42231	1.94182	2.35
0.210263	0.682069	1.23941	2.01421	3.02143
0.205928	0.716667	1.31867	3.115	3.525
0.16	0.678077	1.38214	3.21769	2.53125
0.148905	0.439149	1.34733	2.07667	3.02143
0.290079	0.531176	1.79818	3.21769	2.95714
0.201183	0.618125	1.14667	2.55875	3.375
0.17677	0.473	1.20938	3.41167	2.35
0.43871	0.394167	1.79818	3.41167	3.02143
0.0777547	0.48375	1.09889	2.46059	3.08571
0.297154	0.424819	1.41286	3.80273	2.5875
0.0814252	0.503415	1.29	3.41167	2.5875
	0.361682	1.18882	2.78867	3.45
	0.407368	2.15	1.98227	3.08571
		1.68417	2.1805	2.95714
		1.26313		2.64375
		1.16353		2.82857
		1.09889		2.25
		1.20938
		1.52154
		1.72
		1.075
		1.64833
		1.376
