# Supplementary material for: PARP1 condensates differentially partition DNA repair proteins and enhance DNA ligation
Source: EMBO Rep. 2024 Nov 4;25(12):5635–66. doi: 10.1038/s44319-024-00285-5 (PMC11624282; doi:10.1038/s44319-024-00285-5)
Supplement: Supplementary file 9 — Source data Fig. 4 [file 44319_2024_285_MOESM9_ESM.zip › Fig4/Fig4F/4F_data.xlsx]

## Sheet: Percent of DNA resolved by NAD+
DNA length (kb) after 100 uM NAD+ buffer treatment for 30 minutes imaging	DNA length (kb) after 500 uM NAD+ buffer treatment for 30 minutes imaging	DNA length (kb) after 1 mM NAD+ buffer treatment for 30 minutes imaging
37.1538	44.16	18.9412
37.1538	46	44.1961
37.1538	27.6	32.4706
23	38.64	12.6275
30.9615	39.56	41.4902
15.0385	44.16	46
43.3462	46	46
24.7692	44.16	40.5882
38.0385	44.16	40.5882
44.2308	30.36	43.2941
44.2308	22.08	45.098
44.2308	45.08	44.1961
34.5	44.16	45.098
44.2308	44.16	28.8627
30.9615	44.16	45.098
21.2308	46	38.7843
44.2308	46	34.2745
44.2308	43.24	44.1961
43.3462	44.16	29.7647
7.07692	44.16	45.098
23	45.08	44.1961
43.3462	45.08	45.098
8.84615	45.08	44.1961
8.84615	44.16	14.4314
5.30769	46.92	46
43.3462	27.6	45.098
13.2692	45.08	40.5882
25.6538	24.84	46
43.3462	43.24	45.098
41.5769	41.4	47.8039
6.19231	44.16	31.5686
43.3462	45.08	45.098
7.07692	46	44.1961
18.5769	46	39.6863
25.6538	45.08	45.098
25.6538	46	45.098
7.96154	45.08	36.0784
44.2308	45.08	46
37.1538	44.16	45.098
20.3462	44.16	46
12.3846	46	45.098
10.6154	29.44	45.098
33.6154	45.08	40.5882
15.0385	45.08
23.8846	46
23	44.16
45.1154	25.76
31.8462	46
29.1923	46
15.0385	14.72
38.0385	14.72
42.4615	46
46	40.48
45.1154	33.12
38.9231	37.72
17.6923	44.16
	45.08
	44.16
	45.08
	34.96
	44.16
	44.16
	44.16
	43.24
	34.04
