# Supplementary material for: PARP1 condensates differentially partition DNA repair proteins and enhance DNA ligation
Source: EMBO Rep. 2024 Nov 4;25(12):5635–66. doi: 10.1038/s44319-024-00285-5 (PMC11624282; doi:10.1038/s44319-024-00285-5)
Supplement: Supplementary file 10 — Source data Fig. 5 [file 44319_2024_285_MOESM10_ESM.zip]

Archive with 44 entries (37 files):
- Fig5/
- Fig5/Fig5A/
- Fig5/Fig5A/LIG3_Enrichment_quant.xlsx
- Fig5/Fig5A/LIG3_Partitioning_NAD.tif
- Fig5/Fig5A/LIG3_Partitioning_noNAD.tif
- Fig5/Fig5B/
- Fig5/Fig5B/XRCC1_Enrichment_quant.xlsx
- Fig5/Fig5C/
- Fig5/Fig5C/LIG3_Enrichment_withXRCC1_quant.xlsx
- Fig5/Fig5D/
- Fig5/Fig5D/README.txt
- Fig5/Fig5D/With NAD all channels.tif
- Fig5/Fig5D/With NAD Lig3 channel.tif
- Fig5/Fig5D/With NAD mCh-PARP1 channel.tif
- Fig5/Fig5D/With NAD Triplex DNA channel.tif
- Fig5/Fig5D/Without NAD all channels.tif
- Fig5/Fig5D/Without NAD Lig3 channel.tif
- Fig5/Fig5D/Without NAD mCh-PARP1 channel.tif
- Fig5/Fig5D/Without NAD Triplex DNA channel.tif
- Fig5/Fig5E/
- Fig5/Fig5E/Ligation_Efficiency_quant.xlsx
- Fig5/Fig5E/mChPARP1_NAD_Cy5TriplexDNA.tif
- Fig5/Fig5E/mChPARP1_NAD_mChPARP1.tif
- Fig5/Fig5E/mChPARP1_noNAD_Cy5TriplexDNA.tif
- Fig5/Fig5E/mChPARP1_noNAD_mChPARP1.tif
- Fig5/Fig5E/NomChPARP1_NAD_Cy5Triplex.tif
- Fig5/Fig5E/NomChPARP1_NAD_mChPARP1.tif
- Fig5/Fig5F/
- Fig5/Fig5F/DNA Triplex 11min.tif
- Fig5/Fig5F/DNA Triplex 14min.tif
- Fig5/Fig5F/DNA Triplex 17min.tif
- Fig5/Fig5F/DNA Triplex 5min.tif
- Fig5/Fig5F/DNA Triplex 8min.tif
- Fig5/Fig5F/Lig3 11min.tif
- Fig5/Fig5F/Lig3 14min.tif
- Fig5/Fig5F/Lig3 17min.tif
- Fig5/Fig5F/Lig3 5min.tif
- Fig5/Fig5F/Lig3 8min.tif
- Fig5/Fig5F/mCh-PARP1 11min.tif
- Fig5/Fig5F/mCh-PARP1 14min.tif
- Fig5/Fig5F/mCh-PARP1 17min.tif
- Fig5/Fig5F/mCh-PARP1 5min.tif
- Fig5/Fig5F/mCh-PARP1 8min.tif
- Fig5/Fig5F/README.txt
