# Supplementary material for: PARP1 condensates differentially partition DNA repair proteins and enhance DNA ligation
Source: EMBO Rep. 2024 Nov 4;25(12):5635–66. doi: 10.1038/s44319-024-00285-5 (PMC11624282; doi:10.1038/s44319-024-00285-5)
Supplement: Supplementary file 10 — Source data Fig. 5 [file 44319_2024_285_MOESM10_ESM.zip › Fig5/Fig5A/LIG3_Enrichment_quant.xlsx]

## Sheet: Sheet1
Replicate	No NAD+	NAD+
1	7.02708	10.5043
2	6.55922	9.17307
3	6.83962	10.7821
