# Supplementary material for: PARP1 condensates differentially partition DNA repair proteins and enhance DNA ligation
Source: EMBO Rep. 2024 Nov 4;25(12):5635–66. doi: 10.1038/s44319-024-00285-5 (PMC11624282; doi:10.1038/s44319-024-00285-5)
Supplement: Supplementary file 10 — Source data Fig. 5 [file 44319_2024_285_MOESM10_ESM.zip › Fig5/Fig5C/LIG3_Enrichment_withXRCC1_quant.xlsx]

## Sheet: Sheet1
Replicate	No NAD+	NAD+
1	1.98947	2.74741
2	2.32294	4.18327
3	2.305	3.40142
