# Supplementary material for: PARP1 condensates differentially partition DNA repair proteins and enhance DNA ligation
Source: EMBO Rep. 2024 Nov 4;25(12):5635–66. doi: 10.1038/s44319-024-00285-5 (PMC11624282; doi:10.1038/s44319-024-00285-5)
Supplement: Supplementary file 10 — Source data Fig. 5 [file 44319_2024_285_MOESM10_ESM.zip › Fig5/Fig5D/README.txt]

For each condition (with and without NAD+), the images are presented in Tiff format. One file contains all channels, with Channel 1 = Lig3, Channel 2 = mCh-PARP1 and Channel 3 = Triplex DNA. Individual channels are also presented as separate files.
