# Supplementary material for: PARP1 condensates differentially partition DNA repair proteins and enhance DNA ligation
Source: EMBO Rep. 2024 Nov 4;25(12):5635–66. doi: 10.1038/s44319-024-00285-5 (PMC11624282; doi:10.1038/s44319-024-00285-5)
Supplement: Supplementary file 10 — Source data Fig. 5 [file 44319_2024_285_MOESM10_ESM.zip › Fig5/Fig5E/Ligation_Efficiency_quant.xlsx]

## Sheet: Sheet1
		No mCh-PARP1, NAD+		mCh-PARP1, no NAD+		mCh-PARP1, NAD+
	Time (min)	2	5	2	5	2	5
Replicate	1	0.55	0.75	0.14	0.35	0.67	1.59
	2	0.33	0.43	0.11	0.28	1.19	1.63
	3	0.22	0.32	0.13	0.32	1.22	1.87
