# Supplementary material for: PARP1 condensates differentially partition DNA repair proteins and enhance DNA ligation
Source: EMBO Rep. 2024 Nov 4;25(12):5635–66. doi: 10.1038/s44319-024-00285-5 (PMC11624282; doi:10.1038/s44319-024-00285-5)
Supplement: Supplementary file 10 — Source data Fig. 5 [file 44319_2024_285_MOESM10_ESM.zip › Fig5/Fig5F/README.txt]

Images are presented in files with channels combined ("All Channels") and channels separated. In the "All Channels" file, Channel 1 = mCh-PARP1, Channel 2 = Lig3 and Channel 3 = Triplex DNA. XRCC1 and Lig3 are added 5 minutes after imaging (at frame 61), before imaging was continued.
